# Supplementary material for: Unbiased insights into the multiplicity of the CYP46A1 brain effects in 5XFAD mice treated with low dose-efavirenz
Source: J Lipid Res. 2024 May 6;65(6):100555. doi: 10.1016/j.jlr.2024.100555 (PMC11176809; doi:10.1016/j.jlr.2024.100555)
Supplement: Supplemental Table S1 [file mmc1.xlsx]

## Sheet: Sheet1
Supplemental Table 1. Differentially expressed proteins in EFV-treated vs control 5XFAD mice. Only proteins with P < 0.05 and > 1.2-fold change are indicated.
Protein IDs	Protein names	Gene names	Intensity Control1	Intensity Control2	Intensity Control3	Intensity Control4	Intensity control5	Intensity TX6	Intensity TX7	Intensity TX8	Intensity TX9	Intensity TX10	AVE_Control	AVE_Treated	FC (Treated/Control)	p-value	Score	Peptide Sequence	N-term cleavage window	C-term cleavage window	Length	Missed cleavages	Mass	Leading razor protein	Start position	End position	Unique (Groups)	Unique (Proteins)	Charges	PEP (Posterior Error Probability of the identification)
A2A8L5	Receptor-type tyrosine-protein phosphatase F	Ptprf	8.74456e+08	9.04465e+08	8.60116e+08	7.18945e+08	7.98221e+08	9.0185e+08	5.46654e+08	6.50905e+08	5.6281e+08	6.62612e+08	8.3124e+08	6.64966e+08	0.799969	0.0487324	147.21
																		TGCFIVIDAMLER	DAGPMVVHCSAGVGRTGCFIVIDAMLERIK	GRTGCFIVIDAMLERIKHEKTVDIYGHVTL	13	0	1523.75	Q64487	1560	1572	no	no	2	0.00024279
																		YANVIAYDHSR	TWEHSNLEVNKPKNRYANVIAYDHSRVLLS	PKNRYANVIAYDHSRVLLSAIEGIPGSDYV	11	0	1307.63	Q64487	1386	1396	no	no	2	9.9235e-09
																		YQYFVVDPMAEYNMPQYILR	REKCHQYWPAERSARYQYFVVDPMAEYNMP	VDPMAEYNMPQYILREFKVTDARDGQSRTV	20	0	2539.19	Q64487	1766	1785	no	no	3	2.7578e-06
A2ADY9	Protein DDI1 homolog 2	Ddi2	1.05408e+08	7.54656e+07	1.57039e+08	6.3378e+07	6.72631e+07	2.1041e+08	1.71277e+08	9.03184e+07	1.83414e+08	1.99245e+08	9.37108e+07	1.70933e+08	1.82405	0.0228761	11.653
																		ALCELESGIPAAESQIVYAERPLTDNHR	FSLQVDADFELHNFRALCELESGIPAAESQ	SQIVYAERPLTDNHRSLASYGLKDGDVVIL	28	1	3138.54	A2ADY9	32	59	yes	no	4	4.173e-09
																		LFSADPFDLEAQAK	EQQQDRARREQERIRLFSADPFDLEAQAKI	RLFSADPFDLEAQAKIEEDIRQQNIEENMT	14	0	1550.76	A2ADY9	192	205	yes	no	3	0.078948
O08583	THO complex subunit 4	Alyref	6.39705e+07	7.33524e+07	8.07553e+07	7.43947e+07	8.94068e+07	8.63812e+07	9.42885e+07	1.14962e+08	9.26666e+07	9.4261e+07	7.63759e+07	9.65119e+07	1.26364	0.0138577	19.486
																		QQLSAEELDAQLDAYNAR	GGSRGRGRGTGRNSKQQLSAEELDAQLDAY	SAEELDAQLDAYNARMDTS___________	18	0	2033.97	O08583	234	251	yes	yes	2	1.7706e-12
																		NRPAPYSRPK	RNRPAIARGAAGGGRNRPAPYSRPKQLPDK	AGGGRNRPAPYSRPKQLPDKWQHDLFDSGF	10	2	1184.64	O08583	71	80	yes	no	2;3	0.00011905
																		SLGTADVHFER	GTLKKAAVHYDRSGRSLGTADVHFERKADA	RSGRSLGTADVHFERKADALKAMKQYNGVP	11	0	1230.6	O08583	144	154	yes	no	2	0.0031919
A2AJL3	FGGY carbohydrate kinase domain-containing protein	Fggy	8.36493e+06	8.98e+06	7.15084e+06	8.44772e+06	0	0	0	0	0	0	6.5887e+06	0	0	0.00432299	5.9301
																		ELGLPSGIAVAASLIDAHAGGLGVIGADVR	PGAALGIGLTPEAARELGLPSGIAVAASLI	DAHAGGLGVIGADVRGHGLTCEGQPVTSRL	30	0	2798.53	A2AJL3	246	275	yes	yes	3	3.2203e-06
O09131	Glutathione S-transferase omega-1	Gsto1	1.7912e+08	1.96146e+08	1.86558e+08	1.7271e+08	1.40825e+08	1.45124e+08	1.36079e+08	1.12096e+08	1.42642e+08	1.56232e+08	1.75072e+08	1.38435e+08	0.79073	0.0153603	23.542
																		EALENEFK	SFVRSKRKEDSPNLREALENEFKKLEEGMD	EDSPNLREALENEFKKLEEGMDNYKSFLGG	8	0	978.466	O09131	144	151	yes	yes	2	0.0084123
																		EYLNLYLQDSPEACDYGL	DPVASSHKIDAKTYREYLNLYLQDSPEACD	NLYLQDSPEACDYGL_______________	18	0	2161.95	O09131	223	240	yes	yes	2	0.046918
																		LEALELK	SPSMVDYLTWPWFQRLEALELKECLAHTPK	LTWPWFQRLEALELKECLAHTPKLKLWMAA	7	0	814.48	O09131	183	189	yes	yes	2	0.12724
																		NPLGLVPVLENSQGHLVTESVITCEYLDEAYPEKK	ININLKNKPEWFFEKNPLGLVPVLENSQGH	VITCEYLDEAYPEKKLFPDDPYKKARQKMT	35	1	3940.98	O09131	67	101	yes	yes	4	7.6292e-11
																		VPPLIASFVR	YKKARQKMTLESFSKVPPLIASFVRSKRKE	ESFSKVPPLIASFVRSKRKEDSPNLREALE	10	0	1097.66	O09131	123	132	yes	yes	2	0.016777
																		HEVININLK	FAQRTLMVLKAKGIRHEVININLKNKPEWF	KAKGIRHEVININLKNKPEWFFEKNPLGLV	9	0	1078.61	O09131	49	57	yes	no	2	1.8977e-05
O35326	Serine/arginine-rich splicing factor 5	Srsf5	1.36518e+08	9.90855e+07	1.52147e+08	1.30019e+08	7.63693e+07	0	5.5364e+07	0	0	6.4359e+07	1.18828e+08	2.39446e+07	0.201507	0.00150176	8.4222
																		LIVENLSSR	RNDRRNAPPVRTENRLIVENLSSRVSWQDL	VRTENRLIVENLSSRVSWQDLKDFMRQAGE	9	0	1029.58	O35326	110	118	no	no	2	0.10759
																		LNEGVVEFASYGDLK	RQAGEVTFADAHRPKLNEGVVEFASYGDLK	LNEGVVEFASYGDLKNAIEKLSGKEINGRK	15	0	1639.81	O35326	144	158	yes	no	2	2.643e-07
O55017	Voltage-dependent N-type calcium channel subunit alpha-1B	Cacna1b	2.23824e+07	2.48028e+07	1.00729e+07	1.47528e+07	2.20021e+07	2.5599e+07	3.00113e+07	2.85625e+07	2.22039e+07	2.95683e+07	1.88026e+07	2.7189e+07	1.44602	0.0275444	3.6069
																		ACIDFAISAKPLTR	GDKMMEECSLEKNERACIDFAISAKPLTRY	RACIDFAISAKPLTRYMPQNRHTFQYRVWH	14	1	1561.83	Q61290	1448	1461	no	no	2;3	0.00097418
																		ATLEQTQPAVLR	GLSQMGPVSLFHPLKATLEQTQPAVLRGAR	PLKATLEQTQPAVLRGARVFLRQKSATSLS	12	0	1325.73	O55017	1886	1897	yes	yes	2	0.033802
																		VWAEYDPAACGR	DSSILGPHHLDEFIRVWAEYDPAACGRISY	FIRVWAEYDPAACGRISYNDMFEMLKHMSP	12	0	1393.61	O55017	1723	1734	no	no	2	0.054989
O55033	Cytoplasmic protein NCK2	Nck2	0	2.70754e+07	0	0	0	2.98796e+07	3.93256e+07	0	4.69185e+07	3.81765e+07	5.41507e+06	3.086e+07	5.69891	0.0318619	6.0713
																		NYVVVLSDGPALHPAHTPQISYTGPSASGR	WKCKNARGQVGLVPKNYVVVLSDGPALHPA	HTPQISYTGPSASGRFAGREWYYGNVTRHQ	30	0	3090.55	O55033	250	279	yes	yes	4	2.327e-06
O88343	Electrogenic sodium bicarbonate cotransporter 1	Slc4a4	2.81071e+09	2.5943e+09	2.51081e+09	2.53531e+09	2.54429e+09	2.27544e+09	2.25543e+09	2.32509e+09	2.25079e+09	1.72875e+09	2.59909e+09	2.1671e+09	0.833793	0.00798787	323.31
																		AIATLMSDEVFHDIAYK	LGPKGKAKSYHEIGRAIATLMSDEVFHDIA	ATLMSDEVFHDIAYKAKDRHDLIAGIDEFL	17	0	1922.94	O88343	343	359	yes	yes	2;3	5.8223e-35
																		AKDRHDLIAGIDEFLDEVIVLPPGEWDPTIR	ATLMSDEVFHDIAYKAKDRHDLIAGIDEFL	EVIVLPPGEWDPTIRIEPPKSLPSSDKRKN	31	2	3528.83	O88343	360	390	yes	yes	4	1.5586e-10
																		DAEASNVLVGEVDFLDTPFIAFVR	EKDQLKNKFMKKLPRDAEASNVLVGEVDFL	GEVDFLDTPFIAFVRLQQAVMLGALTEVPV	24	0	2623.32	O88343	281	304	yes	yes	2	1.3268e-58
																		DKVTYTLLR	ADHQIETGLLKPDLKDKVTYTLLRKHRHQT	LKPDLKDKVTYTLLRKHRHQTKKSNLRSLA	9	1	1107.63	O88343	202	210	yes	yes	2	0.0017834
																		EASSLPQLVEMIADHQIETGLLKPDLK	ELRTCMEKGSIMLDREASSLPQLVEMIADH	ADHQIETGLLKPDLKDKVTYTLLRKHRHQT	27	1	2974.57	O88343	175	201	yes	yes	3;4	3.4011e-22
																		FCGGLIK	GGGHGDCEELQRTGRFCGGLIKDIKRKAPF	EELQRTGRFCGGLIKDIKRKAPFFASDFYD	7	0	793.416	O88343	442	448	yes	yes	2	0.027071
																		FEEKVEQGGER	DGQEMEWKETARWIKFEEKVEQGGERWSKP	RWIKFEEKVEQGGERWSKPHVATLSLHSLF	11	1	1306.62	O88343	134	144	yes	yes	2	0.0058381
																		FLFILLGPK	AVMLGALTEVPVPTRFLFILLGPKGKAKSY	VPVPTRFLFILLGPKGKAKSYHEIGRAIAT	9	0	1046.65	O88343	323	331	yes	yes	2	0.007342
																		GSIMLDR	LSLHSLFELRTCMEKGSIMLDREASSLPQL	ELRTCMEKGSIMLDREASSLPQLVEMIADH	7	0	790.401	O88343	168	174	yes	yes	2	0.035965
																		GSIMLDREASSLPQLVEMIADHQIETGLLKPDLK	LSLHSLFELRTCMEKGSIMLDREASSLPQL	ADHQIETGLLKPDLKDKVTYTLLRKHRHQT	34	2	3746.96	O88343	168	201	yes	yes	4	4.2859e-20
																		HVCDEEEVEGHHTIYIGVHVPK	MEDEAVLDRGASFLKHVCDEEEVEGHHTIY	VEGHHTIYIGVHVPKSYRRRRRHKRKAGHK	22	0	2583.22	O88343	16	37	yes	yes	3;4	3.0868e-27
																		ISENYSDKSDVENADESSSSILKPLISPAAER	HKRKAGHKEKKEKERISENYSDKSDVENAD	SSSILKPLISPAAERIRFILGEEDDSPAPP	32	2	3450.66	O88343	60	91	yes	yes	3;4	3.0335e-83
																		LADYYPINSDFK	ISFIFIYDAFKKMIKLADYYPINSDFKVGY	MIKLADYYPINSDFKVGYNTHFSCACLPPD	12	0	1444.69	O88343	607	618	yes	yes	2	4.3296e-05
																		LIVPSEFKPTSPNR	IFCVIDALVGVDTPKLIVPSEFKPTSPNRG	KLIVPSEFKPTSPNRGWFVPPFGGNPWWVC	14	1	1583.87	O88343	753	766	yes	yes	3	0.059113
																		LLLMPLK	GVASLNGVQFMDRLKLLLMPLKHQPDFIYL	VQFMDRLKLLLMPLKHQPDFIYLRHVPLRR	7	0	826.535	O88343	928	934	yes	yes	2	0.033684
																		LQQAVMLGALTEVPVPTR	GEVDFLDTPFIAFVRLQQAVMLGALTEVPV	AVMLGALTEVPVPTRFLFILLGPKGKAKSY	18	0	1922.07	O88343	305	322	yes	yes	2;3	4.6475e-21
																		METETSAPGEQPK	VAATVISIAHIDSLKMETETSAPGEQPKFL	LKMETETSAPGEQPKFLGVREQRVTGTLVF	13	0	1403.62	O88343	857	869	yes	yes	2	4.6986e-05
																		NLTSSSLNDISDKPEK	MFSNPDNGSPAMTHRNLTSSSLNDISDKPE	LTSSSLNDISDKPEKDQLKNKFMKKLPRDA	16	1	1746.86	O88343	252	267	yes	yes	3	0.084357
																		SLADIGK	LLRKHRHQTKKSNLRSLADIGKTVSSASRM	QTKKSNLRSLADIGKTVSSASRMFSNPDNG	7	0	702.391	O88343	223	229	yes	yes	1	0.036542
																		VTYTLLR	HQIETGLLKPDLKDKVTYTLLRKHRHQTKK	LKPDLKDKVTYTLLRKHRHQTKKSNLRSLA	7	0	864.507	O88343	204	210	yes	yes	2	0.0081951
																		WIKFEEK	LAVDGQEMEWKETARWIKFEEKVEQGGERW	MEWKETARWIKFEEKVEQGGERWSKPHVAT	7	1	978.517	O88343	131	137	yes	yes	2	0.028582
																		WSKPHVATLSLHSLFELR	RWIKFEEKVEQGGERWSKPHVATLSLHSLF	PHVATLSLHSLFELRTCMEKGSIMLDREAS	18	1	2120.15	O88343	145	162	yes	yes	3;4	1.747e-16
																		YFPTTAR	TYTSSMAMKKFKTSRYFPTTARKLISDFAI	MKKFKTSRYFPTTARKLISDFAIILSILIF	7	0	854.429	O88343	718	724	yes	yes	2	0.028535
																		HQPDFIYLR	VQFMDRLKLLLMPLKHQPDFIYLRHVPLRR	LLMPLKHQPDFIYLRHVPLRRVHLFTFLQV	9	0	1187.61	O88343	935	943	no	no	2	0.00052552
O88951	Protein lin-7 homolog B	Lin7b	5.2701e+07	3.012e+07	4.9592e+07	3.87666e+07	4.93636e+07	3.60146e+07	2.46313e+07	2.42997e+07	4.19866e+07	2.23173e+07	4.41087e+07	2.98499e+07	0.676736	0.0375198	7.6666
																		AALVEPLGLER	______________________________	______________________________	11	0	1166.67	O88951	2	12	yes	yes	2	1.6295e-06
																		VIPGGVADR	IMGGKEQNSPIYISRVIPGGVADRHGGLKR	PIYISRVIPGGVADRHGGLKRGDQLLSVNG	9	0	882.492	O88951	122	130	yes	yes	2	0.099419
																		RGDQLLSVNGVSVEGEHHEK	RIIPGGVAERHGGLKRGDQLLSVNGVSVEG	LSVNGVSVEGEHHEKAVELLKAAKDSVKLV	20	1	2189.08	Q8JZS0	151	170	no	no	2;3	6.4671e-33
O88998	Noelin	Olfm1	1.25451e+08	1.18835e+08	1.15057e+08	1.52688e+08	1.37171e+08	1.87388e+08	1.82218e+08	1.47956e+08	1.5386e+08	1.76416e+08	1.2984e+08	1.69568e+08	1.30597	0.00515262	32.508
																		DLQYVEK	NMSQSIEVLDRRTQRDLQYVEKMENQMKGL	VLDRRTQRDLQYVEKMENQMKGLETKFKQV	7	0	893.449	O88998	118	124	yes	yes	2	0.034789
																		FKQVEESHKQHLAR	YVEKMENQMKGLETKFKQVEESHKQHLARQ	KFKQVEESHKQHLARQFKAIKAKMDELRPL	14	2	1735.91	O88998	136	149	yes	yes	3	1.1194e-05
																		LTGISDPVTVK	EERLRACMQKLACGKLTGISDPVTVKTSGS	ACGKLTGISDPVTVKTSGSRFGSWMTDPLA	11	0	1128.64	O88998	230	240	yes	yes	2	0.033671
																		STGVLPTNPEESWQVYSSAQDSEGR	NTTRLSAASGGTLDRSTGVLPTNPEESWQV	ESWQVYSSAQDSEGRCICTVVAPQQTMCSR	25	0	2723.23	O88998	48	72	yes	yes	2	6.2872e-22
																		YSHISMLDYNPK	NASTYEYIDIPFQNKYSHISMLDYNPKDRA	QNKYSHISMLDYNPKDRALYAWNNGHQTLY	12	0	1466.69	O88998	446	457	yes	yes	2	0.05837
O89017	Legumain	Lgmn	0	1.73466e+07	1.6033e+07	2.02559e+07	1.66354e+07	0	0	1.36422e+07	0	0	1.40542e+07	2.72844e+06	0.194137	0.0362102	11.58
																		DYTGEDVTPENFLAVLR	INRPNGTDVYKGVPKDYTGEDVTPENFLAV	TGEDVTPENFLAVLRGDEEAVKGKGSGKVL	17	0	1937.94	O89017	104	120	yes	no	2	7.2122e-12
P04627	Serine/threonine-protein kinase A-Raf	Araf	6.19845e+06	2.82773e+07	7.3542e+06	3.25787e+07	3.16201e+07	3.47673e+07	4.50269e+07	2.84439e+07	3.12382e+07	4.74228e+07	2.12057e+07	3.73798e+07	1.76272	0.0504334	5.9906
																		GLNQDCCVVYR	GMSVYDSLDKALKVRGLNQDCCVVYRLIKG	LKVRGLNQDCCVVYRLIKGRKTVTAWDTAI	11	0	1382.61	P04627	53	63	yes	yes	2	0.00011159
																		QFYHSIQDLSGGSR	SKVPTVCVDMSTNRRQFYHSIQDLSGGSRQ	RQFYHSIQDLSGGSRQQEAPSNLSVNELLT	14	0	1593.75	P04627	153	166	yes	yes	2	0.068836
																		IGDFGLATVK	LKSNNIFLHEDLTVKIGDFGLATVKSRWSG	DLTVKIGDFGLATVKSRWSGSHQFEQLSGS	10	0	1019.57	P28028	629	638	no	no	2	0.0048002
P06801	NADP-dependent malic enzyme	Me1	9.34159e+08	9.98823e+08	8.51933e+08	8.89825e+08	7.09503e+08	7.83606e+08	6.74596e+08	7.27644e+08	8.07226e+08	6.5554e+08	8.76849e+08	7.29722e+08	0.83221	0.0319883	192.24
																		AIFASGSPFDPVTLPDGR	AECSAEQCYKVTKGRAIFASGSPFDPVTLP	ASGSPFDPVTLPDGRTLFPGQGNNSYVFPG	18	0	1845.93	P06801	428	445	yes	yes	2	2.8633e-21
																		ASLTEEKEVFAHEHEEMKNLEAIVQK	KIWLVDSKGLIVKGRASLTEEKEVFAHEHE	HEHEEMKNLEAIVQKIKPTALIGVAAIGGA	26	2	3038.5	P06801	345	370	yes	yes	5	0.0028246
																		DLAFTLEER	HQRGYLLTRDPHLNKDLAFTLEERQQLNIH	DPHLNKDLAFTLEERQQLNIHGLLPPCIIS	9	0	1092.55	P06801	27	35	yes	yes	2	0.0013772
																		DMAAFNERPIIFALSNPTSK	GVAAIGGAFTEQILKDMAAFNERPIIFALS	NERPIIFALSNPTSKAECSAEQCYKVTKGR	20	1	2221.12	P06801	393	412	yes	yes	2;3	8.5039e-26
																		DPHLNKDLAFTLEER	PRRRHTHQRGYLLTRDPHLNKDLAFTLEER	DPHLNKDLAFTLEERQQLNIHGLLPPCIIS	15	1	1796.91	P06801	21	35	yes	yes	3	0.060691
																		FMPIVYTPTVGLACQQYSLAFR	NEKLFYSVLMSDVEKFMPIVYTPTVGLACQ	PTVGLACQQYSLAFRKPRGLFISIHDKGHI	22	0	2561.28	P06801	97	118	yes	yes	2;3	8.0246e-14
																		GHIASVLNAWPEDVVK	AFRKPRGLFISIHDKGHIASVLNAWPEDVV	HIASVLNAWPEDVVKAIVVTDGERILGLGD	16	0	1733.91	P06801	131	146	yes	yes	2	5.0113e-17
																		GLFISIHDK	GLACQQYSLAFRKPRGLFISIHDKGHIASV	AFRKPRGLFISIHDKGHIASVLNAWPEDVV	9	0	1028.57	P06801	122	130	yes	yes	2	0.037539
																		GPEYDAFLDEFMEAASSK	LKDPLYIGLRHRRVRGPEYDAFLDEFMEAA	YDAFLDEFMEAASSKYGMNCLIQFEDFANR	18	0	2005.86	P06801	218	235	yes	yes	2	4.7268e-12
																		IKPTALIGVAAIGGAFTEQILK	HEHEEMKNLEAIVQKIKPTALIGVAAIGGA	GVAAIGGAFTEQILKDMAAFNERPIIFALS	22	1	2210.3	P06801	371	392	yes	yes	3;4	0.0049397
																		LALYTACGGVNPQQCLPITLDVGTENEELLKDPLYIGLR	LGDLGCNGMGIPVGKLALYTACGGVNPQQC	ENEELLKDPLYIGLRHRRVRGPEYDAFLDE	39	1	4343.22	P06801	174	212	yes	yes	3;4	1.9998e-39
																		LNSDFDR	SQELQVLRIIKNFERLNSDFDRYLLLMDLQ	RIIKNFERLNSDFDRYLLLMDLQDRNEKLF	7	0	865.393	P06801	65	71	yes	yes	2	0.04136
																		NKYCTFNDDIQGTASVAVAGLLAALR	DFANRNAFRLLNKYRNKYCTFNDDIQGTAS	GTASVAVAGLLAALRITKNKLSDQTVLFQG	26	1	2767.4	P06801	261	286	yes	yes	3	0.0063156
																		TLFPGQGNNSYVFPGVALGVVACGLR	ASGSPFDPVTLPDGRTLFPGQGNNSYVFPG	VFPGVALGVVACGLRHIDDKVFLTTAEVIS	26	0	2692.38	P06801	446	471	yes	yes	2	2.7128e-10
																		VFLTTAEVISQQVSDK	ALGVVACGLRHIDDKVFLTTAEVISQQVSD	FLTTAEVISQQVSDKHLQEGRLYPPLNTIR	16	0	1763.93	P06801	477	492	yes	yes	2	0.00020682
																		VRGPEYDAFLDEFMEAASSK	ELLKDPLYIGLRHRRVRGPEYDAFLDEFME	YDAFLDEFMEAASSKYGMNCLIQFEDFANR	20	1	2261.03	P06801	216	235	yes	yes	2;3	8.8523e-26
																		YLLLMDLQDRNEK	RIIKNFERLNSDFDRYLLLMDLQDRNEKLF	DRYLLLMDLQDRNEKLFYSVLMSDVEKFMP	13	1	1649.84	P06801	72	84	yes	yes	2;3	0.0012958
																		IWLVDSK	AMEKEGLSKENARKKIWLVDSKGLIVKGRA	SKENARKKIWLVDSKGLIVKGRASLTEEKE	7	0	859.48	P06801	331	337	yes	no	2	0.027315
P07356	Annexin A2	Anxa2	1.43351e+08	1.70941e+08	1.37674e+08	1.61433e+08	2.16831e+08	1.67702e+08	2.37976e+08	2.23951e+08	2.41668e+08	2.22785e+08	1.66046e+08	2.18816e+08	1.31781	0.0259603	18.119
																		GDLENAFLNLVQCIQNKPLYFADR	YSPYDMLESIKKEVKGDLENAFLNLVQCIQ	LVQCIQNKPLYFADRLYDSMKGKGTRDKVL	24	1	2837.42	P07356	250	273	yes	no	3	0.026171
																		GLGTDEDSLIEIICSR	TPAQYDASELKASMKGLGTDEDSLIEIICS	LGTDEDSLIEIICSRTNQELQEINRVYKEM	16	0	1776.86	P07356	120	135	yes	no	2	0.040756
																		LSLEGDHSTPPSAYGSVKPYTNFDAERDALNIETAVK	______________________________	FDAERDALNIETAVKTKGVDEVTIVNILTN	37	2	3991.94	P07356	11	47	yes	yes	4	0.099929
																		QDIAFAYQR	VTIVNILTNRSNVQRQDIAFAYQRRTKKEL	RSNVQRQDIAFAYQRRTKKELPSALKSALS	9	0	1110.55	P07356	69	77	yes	no	2	0.087759
																		SALSGHLETVILGLLK	AYQRRTKKELPSALKSALSGHLETVILGLL	ALSGHLETVILGLLKTPAQYDASELKASMK	16	0	1649.97	P07356	89	104	yes	no	2;3	5.4491e-08
																		STVHEILCK	______________________________	______________________________	9	0	1085.55	P07356	2	10	yes	no	2	0.059623
																		TNQELQEINR	LGTDEDSLIEIICSRTNQELQEINRVYKEM	IICSRTNQELQEINRVYKEMYKTDLEKDII	10	0	1243.62	P07356	136	145	yes	no	2	0.029144
P08556	GTPase NRas	Nras	1.4237e+08	1.34793e+08	1.58379e+08	1.51654e+08	1.42146e+08	1.43509e+08	1.33484e+08	1.02623e+08	1.17051e+08	1.02154e+08	1.45868e+08	1.19764e+08	0.821043	0.0221623	4.8716
																		SFADINLYR	TGEGFLCVFAINNSKSFADINLYREQIKRV	AINNSKSFADINLYREQIKRVKDSDDVPMV	9	0	1097.55	P08556	89	97	yes	yes	2	0.0093885
P21995	Embigin	Emb	3.96102e+07	4.06512e+07	3.28523e+07	3.22723e+07	4.05633e+07	2.90326e+07	3.13658e+07	3.30606e+07	3.12518e+07	2.28825e+07	3.71898e+07	2.95187e+07	0.793729	0.01849	4.2904
																		SLIAYVGDSTVLK	GTFNIHVPKAHGKKKSLIAYVGDSTVLKCV	KKSLIAYVGDSTVLKCVCQDCLPLNWTWYM	13	0	1364.76	P21995	169	181	yes	yes	2	0.00014047
P24452	Macrophage-capping protein	Capg	1.26502e+08	9.74291e+07	9.74775e+07	1.30873e+08	9.48876e+07	4.78651e+07	4.95163e+07	8.46729e+07	9.01113e+07	9.84748e+07	1.09434e+08	7.41281e+07	0.677379	0.0284883	19.807
																		AQVEIITDGEEPAEMIQVLGPKPALK	RDLALAIRDSERQGKAQVEIITDGEEPAEM	PAEMIQVLGPKPALKEGNPEEDITADQTRP	26	1	2775.47	P24452	208	233	yes	yes	3	1.5005e-11
																		DEQGACAVLAVHLNTLLGERPVQHR	EASHLHLWIGQQSSRDEQGACAVLAVHLNT	VHLNTLLGERPVQHREVQGNESDLFMSYFP	25	1	2782.43	P24452	72	96	yes	yes	4	0.13675
																		DLALAIR	WCGGKSNILERNKARDLALAIRDSERQGKA	ILERNKARDLALAIRDSERQGKAQVEIITD	7	0	770.465	P24452	194	200	yes	yes	2	0.013484
																		EVQGNESDLFMSYFPR	VHLNTLLGERPVQHREVQGNESDLFMSYFP	VQGNESDLFMSYFPRGLKYYREGGVESAFH	16	0	1917.86	P24452	97	112	yes	yes	2	0.11741
																		YSPNTQVEILPQGR	QAALQVADGFISRMRYSPNTQVEILPQGRE	RYSPNTQVEILPQGRESPIFKQFFKNWK__	14	0	1600.82	P24452	326	339	yes	yes	2	0.00074457
P32848	Parvalbumin alpha	Pvalb	1.63818e+09	1.60796e+09	2.00294e+09	2.2795e+09	2.24591e+09	1.53662e+09	1.20376e+09	1.29443e+09	1.88532e+09	1.37367e+09	1.9549e+09	1.45876e+09	0.746208	0.0291955	69.003
																		AIGAFAAADSFDHK	______________________________	KAIGAFAAADSFDHKKFFQMVGLKKKNPDE	14	0	1419.68	P32848	15	28	yes	yes	2	9.2474e-08
																		AIGAFAAADSFDHKK	______________________________	AIGAFAAADSFDHKKFFQMVGLKKKNPDEV	15	1	1547.77	P32848	15	29	yes	yes	2;3;4	1.0466e-11
																		FFQMVGLK	AIGAFAAADSFDHKKFFQMVGLKKKNPDEV	DSFDHKKFFQMVGLKKKNPDEVKKVFHILD	8	0	968.515	P32848	30	37	yes	yes	2	0.019859
																		IGVEEFSTLVAES	TKTLLAAGDKDGDGKIGVEEFSTLVAES__	GKIGVEEFSTLVAES_______________	13	0	1379.68	P32848	98	110	yes	yes	2	2.2112e-05
																		SGFIEEDELGSILK	PDEVKKVFHILDKDKSGFIEEDELGSILKG	KSGFIEEDELGSILKGFSSDARDLSAKETK	14	0	1535.77	P32848	56	69	yes	yes	2	1.3011e-05
																		SMTDVLSAEDIKK	______________________________	______________________________	13	1	1435.72	P32848	2	14	yes	yes	2	6.1983e-17
																		TLLAAGDKDGDGK	GFSSDARDLSAKETKTLLAAGDKDGDGKIG	TKTLLAAGDKDGDGKIGVEEFSTLVAES__	13	1	1259.64	P32848	85	97	yes	yes	2;3	1.2011e-06
																		TLLAAGDKDGDGKIGVEEFSTLVAES	GFSSDARDLSAKETKTLLAAGDKDGDGKIG	GKIGVEEFSTLVAES_______________	26	2	2621.31	P32848	85	110	yes	yes	3	1.0095e-10
																		VFHILDKDK	QMVGLKKKNPDEVKKVFHILDKDKSGFIEE	PDEVKKVFHILDKDKSGFIEEDELGSILKG	9	1	1113.62	P32848	47	55	yes	yes	2;3	0.0002094
P34152	Focal adhesion kinase 1	Ptk2	1.00459e+08	1.14267e+08	1.27249e+08	9.04024e+07	8.16169e+07	1.24335e+08	1.45793e+08	1.2356e+08	1.38845e+08	1.49215e+08	1.02799e+08	1.3635e+08	1.32638	0.00886492	16.049
																		AQLSTILEEEKVQQEER	WAYDPSRRPRFTELKAQLSTILEEEKVQQE	LSTILEEEKVQQEERMRMESRRQATVSWDS	17	1	2029.03	P34152	712	728	yes	yes	3	0.00038338
																		GFLNQFTEDKPTLNFFYQQVK	PEEWKYELRIRYLPKGFLNQFTEDKPTLNF	TEDKPTLNFFYQQVKSDYMQEIADQVDQEI	21	1	2563.27	P34152	132	152	yes	no	3	0.015299
																		LLNSDLGELISK	ALPASTHREIEMAQKLLNSDLGELISKMKL	AQKLLNSDLGELISKMKLAQQYVMTSLQQE	12	0	1300.72	P34152	1027	1038	yes	yes	2	2.7539e-05
																		NLLDVIDQAR	KQMLTAAHALAVDAKNLLDVIDQARLKMLG	AVDAKNLLDVIDQARLKMLGQTRPH_____	10	0	1155.62	P34152	1071	1080	yes	no	2	0.00081557
																		TLLATVDETIPALPASTHR	EEYVPMVKEVGLALRTLLATVDETIPALPA	TVDETIPALPASTHREIEMAQKLLNSDLGE	19	0	2005.08	P34152	1001	1019	yes	yes	3	0.10515
P35293	Ras-related protein Rab-18	Rab18	3.45495e+08	4.03471e+08	3.97656e+08	3.56841e+08	4.12238e+08	4.96916e+08	4.99887e+08	5.10773e+08	4.02763e+08	5.1844e+08	3.8314e+08	4.85756e+08	1.26783	0.00340478	55.385
																		FTDDTFDPELAATIGVDFK	IIGESGVGKSSLLLRFTDDTFDPELAATIG	TFDPELAATIGVDFKVKTISVDGNKAKLAI	19	0	2100.99	P35293	28	46	yes	yes	2	9.6733e-10
																		HSMLFIEASAK	NREVDRNEGLKFARKHSMLFIEASAKTCDG	FARKHSMLFIEASAKTCDGVQCAFEELVEK	11	0	1232.62	P35293	143	153	yes	yes	2	0.046952
																		IIQTPGLWESENQNK	TCDGVQCAFEELVEKIIQTPGLWESENQNK	IIQTPGLWESENQNKGVKLSHREESRGGGA	15	0	1755.88	P35293	169	183	yes	yes	2	1.2914e-09
																		ILIIGESGVGK	______________________________	TTLKILIIGESGVGKSSLLLRFTDDTFDPE	11	0	1084.65	P35293	11	21	yes	yes	2	0.00067217
																		LDNWLNELETYCTR	VILVYDVTRRDTFVKLDNWLNELETYCTRN	KLDNWLNELETYCTRNDIVNMLVGNKIDKE	14	0	1825.83	P35293	99	112	yes	yes	2	3.8636e-08
																		MDEDVLTTLK	______________________________	______________________________	10	0	1163.57	P35293	1	10	yes	yes	2	0.00027924
																		TCDGVQCAFEELVEK	FARKHSMLFIEASAKTCDGVQCAFEELVEK	TCDGVQCAFEELVEKIIQTPGLWESENQNK	15	0	1783.78	P35293	154	168	yes	yes	2	3.3916e-12
																		TLTPSYYR	AKLAIWDTAGQERFRTLTPSYYRGAQGVIL	AGQERFRTLTPSYYRGAQGVILVYDVTRRD	8	0	999.503	P35293	72	79	yes	yes	2	0.0030869
P35505	Fumarylacetoacetase	Fah	6.49176e+08	5.37029e+08	5.2606e+08	6.95556e+08	3.8071e+08	4.3368e+08	3.48875e+08	3.74974e+08	3.88894e+08	3.75477e+08	5.57706e+08	3.8438e+08	0.689216	0.0154912	78.96
																		AFTSQASATMHLPATIGDYTDFYSSR	ASQARLRDDKELRQRAFTSQASATMHLPAT	LPATIGDYTDFYSSRQHATNVGIMFRGKEN	26	0	2837.3	P35505	106	131	yes	yes	3	2.0121e-15
																		ASLQNLLSASQAR	NNFMGLGQAAWKEARASLQNLLSASQARLR	ARASLQNLLSASQARLRDDKELRQRAFTSQ	13	0	1357.73	P35505	83	95	yes	yes	2	0.004062
																		ASSIVVSGTPIR	LLPNWLHLPVGYHGRASSIVVSGTPIRRPM	HGRASSIVVSGTPIRRPMGQMRPDNSKPPV	12	0	1185.67	P35505	163	174	yes	yes	2	0.00028411
																		DIQQWEYVPLGPFLGK	EHIFGMVLMNDWSARDIQQWEYVPLGPFLG	IQQWEYVPLGPFLGKSFGTTISPWVVPMDA	16	0	1888.97	P35505	238	253	yes	yes	2;3	1.8378e-08
																		FGEPIPISK	DMELEMAFFVGPGNRFGEPIPISKAHEHIF	VGPGNRFGEPIPISKAHEHIFGMVLMNDWS	9	0	986.544	P35505	212	220	yes	yes	2	0.0067204
																		GEGMSQAATICR	SQPYTFDINLSVSLKGEGMSQAATICRSNF	SLKGEGMSQAATICRSNFKHMYWTMLQQLT	12	0	1279.56	P35505	305	316	yes	yes	2	1.7456e-06
																		GKENALLPNWLHLPVGYHGR	YSSRQHATNVGIMFRGKENALLPNWLHLPV	LLPNWLHLPVGYHGRASSIVVSGTPIRRPM	20	1	2270.21	P35505	143	162	yes	yes	4	5.4613e-06
																		HLFTGPALSK	GVAIGDQILDLSVIKHLFTGPALSKHQHVF	LSVIKHLFTGPALSKHQHVFDETTLNNFMG	10	0	1069.59	P35505	48	57	yes	yes	2	1.6491e-06
																		IGVAIGDQILDLSVIK	LPYGVFSTQSNPKPRIGVAIGDQILDLSVI	GVAIGDQILDLSVIKHLFTGPALSKHQHVF	16	0	1652.97	P35505	32	47	yes	yes	2	1.0567e-07
																		SFIPVAEDSDFPIQNLPYGVFSTQSNPKPR	______________________________	LPYGVFSTQSNPKPRIGVAIGDQILDLSVI	30	1	3349.66	P35505	2	31	yes	yes	3;4	5.3547e-18
																		TFLLDGDEVIITGHCQGDGYR	WKGTKAIDVEQGQTRTFLLDGDEVIITGHC	DEVIITGHCQGDGYRVGFGQCAGKVLPALS	21	0	2365.1	P35505	382	402	yes	yes	3	0.0028323
P41216	Long-chain-fatty-acid--CoA ligase 1	Acsl1	1.87266e+08	1.97044e+08	1.83695e+08	1.97675e+08	1.72603e+08	1.34527e+08	1.2683e+08	1.76355e+08	1.36553e+08	1.41092e+08	1.87657e+08	1.43071e+08	0.76241	0.00187889	17.773
																		AILDDLLK	QGSFEELCRNKDINKAILDDLLKLGKEAGL	RNKDINKAILDDLLKLGKEAGLKPFEQVKG	8	0	899.533	P41216	634	641	yes	yes	2	0.045795
																		GAMITHQNIINDCSGFIK	LAIICFTSGTTGNPKGAMITHQNIINDCSG	ITHQNIINDCSGFIKATESAFIASTDDVLI	18	0	2017.97	P41216	286	303	yes	yes	3	0.11483
																		GIAVHPELFSIDNGLLTPTLK	KLGKEAGLKPFEQVKGIAVHPELFSIDNGL	ELFSIDNGLLTPTLKAKRPELRNYFRSQID	21	0	2234.23	P41216	656	676	yes	yes	2;3	0.00012646
																		KPNQPYEWISYK	RGIQVSNNGPCLGSRKPNQPYEWISYKEVA	GSRKPNQPYEWISYKEVAELAECIGSGLIQ	12	1	1551.77	P41216	114	125	yes	yes	2	0.11968
																		MEVHELFR	______________________________	______________________________	8	0	1059.52	P41216	1	8	yes	yes	2	0.010175
																		VLQPTIFPVVPR	GFFQGDIRLLMDDLKVLQPTIFPVVPRLLN	DLKVLQPTIFPVVPRLLNRMFDRIFGQANT	12	0	1364.82	P41216	358	369	yes	yes	2	0.00020357
																		IGFFQGDIR	FETVVECVMLCHGAKIGFFQGDIRLLMDDL	LCHGAKIGFFQGDIRLLMDDLKVLQPTIFP	9	0	1051.55	P41216	342	350	no	no	2	0.011919
P54830	Tyrosine-protein phosphatase non-receptor type 5	Ptpn5	1.2541e+08	6.39019e+07	9.36879e+07	1.30398e+08	1.49132e+08	1.49262e+08	1.74528e+08	1.49284e+08	1.57347e+08	1.51917e+08	1.12506e+08	1.56468e+08	1.39075	0.023868	53.747
																		EVEEAAQQEGPHCSPIIVHCSAGIGR	QKTPDRAPPLLHLVREVEEAAQQEGPHCSP	HCSPIIVHCSAGIGRTGCFIATSICCQQLR	26	0	2830.31	P54830	453	478	yes	yes	3	2.2662e-22
																		EYDIPGLVR	QAEFFEIPMNFVDPKEYDIPGLVRKNRYKT	NFVDPKEYDIPGLVRKNRYKTILPNPHSRV	9	0	1060.56	P54830	292	300	yes	yes	2	0.010989
																		RGSNVSLTLDMCTPGCNEEGFGYLVSPR	DPASLTVKSMGLQERRGSNVSLTLDMCTPG	PGCNEEGFGYLVSPREESAHEYLLSASRVL	28	1	3115.42	P54830	219	246	yes	yes	3	5.1553e-06
																		TGCFIATSICCQQLR	HCSPIIVHCSAGIGRTGCFIATSICCQQLR	TGCFIATSICCQQLRREGVVDILKTTCQLR	15	0	1813.83	P54830	479	493	yes	yes	2	0.03268
																		VYIATQGPIVSTVADFWR	YINANYIRGYSGEEKVYIATQGPIVSTVAD	ATQGPIVSTVADFWRMVWQERTPIIVMITN	18	0	2022.06	P54830	344	361	yes	yes	2	6.6199e-22
P62858	40S ribosomal protein S28;40S ribosomal protein S28-2	Rps28	2.90916e+08	2.97889e+08	2.6767e+08	2.59307e+08	3.30448e+08	2.83402e+08	1.2203e+08	2.62647e+08	1.17333e+08	1.1758e+08	2.89246e+08	1.80598e+08	0.624376	0.0261298	24.393
																		EGDVLTLLESER	DTSRSIIRNVKGPVREGDVLTLLESEREAR	PVREGDVLTLLESEREARRLR_________	12	0	1359.69	P62858	52	63	yes	no	2	1.8222e-14
																		EGDVLTLLESEREAR	DTSRSIIRNVKGPVREGDVLTLLESEREAR	EGDVLTLLESEREARRLR____________	15	1	1715.87	P62858	52	66	yes	no	3	0.12634
																		GPVREGDVLTLLESER	EFMDDTSRSIIRNVKGPVREGDVLTLLESE	PVREGDVLTLLESEREARRLR_________	16	1	1768.93	P62858	48	63	yes	no	3	0.00029171
																		VEFMDDTSR	VLGRTGSQGQCTQVRVEFMDDTSRSIIRNV	QCTQVRVEFMDDTSRSIIRNVKGPVREGDV	9	0	1098.47	P62858	32	40	yes	yes	2	3.4016e-05
P62869	Transcription elongation factor B polypeptide 2	Elob	2.6213e+08	2.79114e+08	3.11429e+08	2.47632e+08	3.21759e+08	2.65524e+08	2.19736e+08	2.12276e+08	2.09151e+08	2.0629e+08	2.84413e+08	2.22595e+08	0.782649	0.0086434	30.343
																		ADDTFEALRIEPFSSPPELPDVMKPQDSGGSANEQAVQ	TARPQAPATVGLAFRADDTFEALRIEPFSS	KPQDSGGSANEQAVQ_______________	38	2	4071.9	P62869	81	118	yes	yes	3;4	6.1359e-11
																		ESSTVFELK	LMIRRHKTTIFTDAKESSTVFELKRIVEGI	IFTDAKESSTVFELKRIVEGILKRPPEEQR	9	0	1038.52	P62869	20	28	yes	yes	2	0.043609
																		ESSTVFELKR	LMIRRHKTTIFTDAKESSTVFELKRIVEGI	FTDAKESSTVFELKRIVEGILKRPPEEQRL	10	1	1194.62	P62869	20	29	yes	yes	2	0.012075
																		HKTTIFTDAK	______________________________	LMIRRHKTTIFTDAKESSTVFELKRIVEGI	10	1	1160.62	P62869	10	19	yes	yes	2	0.00010039
																		MDVFLMIR	______________________________	______________________________	8	0	1023.52	P62869	1	8	yes	yes	2	0.024358
																		TLGECGFTSQTARPQAPATVGLAFR	EQRLYKDDQLLDDGKTLGECGFTSQTARPQ	TARPQAPATVGLAFRADDTFEALRIEPFSS	25	1	2635.32	P62869	56	80	yes	yes	3	2.9489e-07
																		TTIFTDAK	______________________________	LMIRRHKTTIFTDAKESSTVFELKRIVEGI	8	0	895.465	P62869	12	19	yes	yes	2	0.022718
P70202	Latexin	Lxn	7.41596e+08	5.51057e+08	6.94612e+08	7.06615e+08	6.60955e+08	6.04253e+08	4.52332e+08	5.23071e+08	5.71774e+08	6.4938e+08	6.70967e+08	5.60162e+08	0.834858	0.0464397	96.351
																		AASVAENCINYQQGTPHK	______________________________	VAENCINYQQGTPHKLFLVQTVQQASKEDI	18	0	1986.92	P70202	13	30	yes	yes	2;3	8.6573e-68
																		FSVEEIIQK	SKEDIPGRGHKYHLKFSVEEIIQKQVTVNC	HKYHLKFSVEEIIQKQVTVNCTAEVLYPQM	9	0	1091.59	P70202	56	64	yes	yes	1;2	0.00033158
																		LFLVQTVQQASK	VAENCINYQQGTPHKLFLVQTVQQASKEDI	PHKLFLVQTVQQASKEDIPGRGHKYHLKFS	12	0	1360.77	P70202	31	42	yes	yes	2	1.8778e-06
																		LFLVQTVQQASKEDIPGR	VAENCINYQQGTPHKLFLVQTVQQASKEDI	VQTVQQASKEDIPGRGHKYHLKFSVEEIIQ	18	1	2028.1	P70202	31	48	yes	yes	2;3	7.7852e-16
																		MEIPPTHYAASR	______________________________	______________________________	12	0	1371.66	P70202	1	12	yes	yes	2	0.0016447
P84096	Rho-related GTP-binding protein RhoG	Rhog	5.45921e+08	5.76981e+08	6.22178e+08	5.82609e+08	4.95493e+08	4.38843e+08	4.60468e+08	4.63277e+08	5.71493e+08	3.60023e+08	5.64637e+08	4.58821e+08	0.812595	0.0290795	139.82
																		AVLNPTPIKR	LQQDGVKEVFAEAVRAVLNPTPIKRGRSCI	AEAVRAVLNPTPIKRGRSCILL________	10	1	1107.68	P84096	175	184	yes	yes	2	0.00042009
																		EYIPTVFDNYSAQSAVDGR	KTCLLICYTTNAFPKEYIPTVFDNYSAQSA	TVFDNYSAQSAVDGRTVNLNLWDTAGQEEY	19	0	2130.99	P84096	31	49	yes	yes	2;3	1.7417e-21
																		LKEQGQAPITPQQGQALAK	GTKKDLRAQPDTLRRLKEQGQAPITPQQGQ	GQAPITPQQGQALAKQIHAVRYLECSALQQ	19	1	2005.1	P84096	129	147	yes	yes	2	4.9689e-57
																		TCLLICYTTNAFPK	QSIKCVVVGDGAVGKTCLLICYTTNAFPKE	KTCLLICYTTNAFPKEYIPTVFDNYSAQSA	14	0	1700.83	P84096	17	30	yes	yes	2	0.013494
																		TLSYPQTNVFVICFSIASPPSYENVR	NLWDTAGQEEYDRLRTLSYPQTNVFVICFS	ICFSIASPPSYENVRHKWHPEVCHHCPDVP	26	0	2988.47	P84096	69	94	yes	yes	3	0.0046902
																		TVNLNLWDTAGQEEYDR	TVFDNYSAQSAVDGRTVNLNLWDTAGQEEY	NLNLWDTAGQEEYDRLRTLSYPQTNVFVIC	17	0	2022.93	P84096	50	66	yes	yes	3	0.14219
																		TVNLNLWDTAGQEEYDRLR	TVFDNYSAQSAVDGRTVNLNLWDTAGQEEY	NLWDTAGQEEYDRLRTLSYPQTNVFVICFS	19	1	2292.11	P84096	50	68	yes	yes	2;3	5.4364e-29
																		YLECSALQQDGVK	PQQGQALAKQIHAVRYLECSALQQDGVKEV	VRYLECSALQQDGVKEVFAEAVRAVLNPTP	13	0	1509.71	P84096	154	166	yes	yes	2	1.6243e-09
																		YLECSALQQDGVKEVFAEAVR	PQQGQALAKQIHAVRYLECSALQQDGVKEV	LQQDGVKEVFAEAVRAVLNPTPIKRGRSCI	21	1	2411.18	P84096	154	174	yes	yes	2;3	4.5716e-14
Q14BI2	Metabotropic glutamate receptor 2	Grm2	1.10876e+08	1.38138e+08	1.70173e+08	1.53617e+08	1.08968e+08	1.87533e+08	1.88216e+08	1.69658e+08	2.26254e+08	2.31997e+08	1.36354e+08	2.00731e+08	1.47213	0.00530912	54.2
																		ALLQKPSAR	VGRAMSRAAFEGVVRALLQKPSARVAVLFT	FEGVVRALLQKPSARVAVLFTRSEDARELL	9	1	982.592	Q14BI2	256	264	yes	yes	2	0.0027798
																		AMAEILR	DYFARTVPPDFYQAKAMAEILRYFNWTYVS	PPDFYQAKAMAEILRYFNWTYVSTVASEGD	7	0	802.437	Q9QYS2	200	206	no	no	2	0.084693
																		FDAPFRPADTDDEVRFDR	VNGRRLYKDFVLNVKFDAPFRPADTDDEVR	PFRPADTDDEVRFDRFGDGIGRYNIFTYLR	18	2	2167.99	Q14BI2	428	445	yes	yes	3;4	0.00018015
																		GGPAEECGPVNEHR	EGDLVLGGLFPVHQKGGPAEECGPVNEHRG	KGGPAEECGPVNEHRGIQRLEAMLFALDRI	14	0	1507.65	Q14BI2	44	57	yes	yes	2;3	0.00020048
																		HICPDGSYATLSDAPTAITGVIGGSYSDVSIQVANLLR	DFVRASLSRGADGSRHICPDGSYATLSDAP	GSYSDVSIQVANLLRLFQIPQISYASTSAK	38	0	3917.95	Q14BI2	119	156	yes	yes	3;4	5.9409e-31
																		VAVLFTR	FEGVVRALLQKPSARVAVLFTRSEDARELL	LLQKPSARVAVLFTRSEDARELLAATQRLN	7	0	804.486	Q14BI2	265	271	yes	yes	2	0.021187
																		VLTLEGDLVLGGLFPVHQK	LLLLRGAVAEGPAKKVLTLEGDLVLGGLFP	EGDLVLGGLFPVHQKGGPAEECGPVNEHRG	19	0	2034.15	Q14BI2	25	43	yes	yes	3	2.3452e-06
																		LFQIPQISYASTSAK	GSYSSVSIQVANLLRLFQIPQISYASTSAK	LFQIPQISYASTSAKLSDKSRYDYFARTVP	15	0	1652.88	Q9QYS2	163	177	no	no	2	0.012694
Q3TAS6	ER membrane protein complex subunit 10	Emc10	1.70478e+07	1.84453e+07	0	0	1.24828e+07	0	0	0	0	0	9.59519e+06	0	0	0.0448679	4.0026
																		GLLLWNQQDGTLSATQR	EHSFELGDGANFQKRGLLLWNQQDGTLSAT	LLWNQQDGTLSATQRQLSEEERGRLRDVAA	17	0	1899.98	Q3TAS6	72	88	yes	yes	2	0.00027253
Q3TES0	IQ motif and SEC7 domain-containing protein 3	Iqsec3	1.44018e+08	1.19508e+08	1.39188e+08	1.36829e+08	1.11366e+08	1.21338e+08	1.10728e+08	1.19839e+08	8.36304e+07	9.97749e+07	1.30182e+08	1.07062e+08	0.822404	0.0393527	15.655
																		ALLEGCGLLGLPLGR	RKVRAPTAESLVAEKALLEGCGLLGLPLGR	ALLEGCGLLGLPLGRSPSLPPTFAGSLTEL	15	0	1537.87	Q3TES0	366	380	yes	yes	2	3.1676e-05
																		AQSAQEPAVAQAVVEEAVATEAEEEEEGAK	QMDPPSEDSEAAESRAQSAQEPAVAQAVVE	EAVATEAEEEEEGAKQAGKGAEAEGGDNSE	30	0	3069.43	Q3TES0	555	584	yes	yes	3	0.13709
																		EALQAVILSLPR	KSAKSSSEASAAASKEALQAVILSLPRYHC	ASKEALQAVILSLPRYHCENPASCRSPTLS	12	0	1308.78	Q3TES0	624	635	yes	yes	2	0.058282
																		ERPSSCCAAAGALLQHASPAALGK	HQHPVAPGAIADKEKERPSSCCAAAGALLQ	AGALLQHASPAALGKGVLSRRPENETVLHQ	24	1	2422.18	Q3TES0	149	172	yes	yes	3	0.016939
																		GFIPDTPIGVAHFLLQR	FNINPDKGIQFLISRGFIPDTPIGVAHFLL	IPDTPIGVAHFLLQRKGLSRQMIGEFLGNS	17	0	1880.03	Q3TES0	681	697	yes	yes	3	0.00065371
																		LFEVTDVNK	TVLSMPHRRLVCCSRLFEVTDVNKLQKQAA	LVCCSRLFEVTDVNKLQKQAAHQREVFLFN	9	0	1063.56	Q3TES0	880	888	yes	yes	2	0.033579
Q3TFD2	Lysophosphatidylcholine acyltransferase 1	Lpcat1	0	0	0	0	1.37218e+07	0	1.43331e+07	1.63523e+07	1.52568e+07	1.86254e+07	2.74437e+06	1.29135e+07	4.70547	0.0455033	3.1661
																		TALGVSELTVTDLFQAIDQEDKGR	EDGSIDEANLSCILKTALGVSELTVTDLFQ	VTDLFQAIDQEDKGRITFDDFCGFAEMYPD	24	1	2605.32	Q3TFD2	447	470	yes	yes	3	0.0018705
Q3THG9	Alanyl-tRNA editing protein Aarsd1	Aarsd1	7.1461e+07	4.07163e+07	8.66785e+07	7.8902e+07	1.94443e+07	2.51262e+07	3.44512e+07	2.41388e+07	2.82061e+07	2.86158e+07	5.94404e+07	2.81076e+07	0.472871	0.0401578	20.173
																		EFTTTVVSCSPAELQTDASGGKK	______________________________	CSPAELQTDASGGKKEVLSGFHVVLEDTLL	23	1	2412.15	Q3THG9	13	35	yes	yes	3	3.2734e-14
																		NNLNLLR	EAVKKLQNATKLLQKNNLNLLRDLAVHTAH	NATKLLQKNNLNLLRDLAVHTAHSLRSSPA	7	0	855.493	Q3THG9	288	294	yes	yes	2	0.12126
																		RGAQADHFTESPLSPGSQVQVR	DRGTINDISVLRVTRRGAQADHFTESPLSP	FTESPLSPGSQVQVRVDWERRFDHMQQHSG	22	1	2366.17	Q3THG9	75	96	yes	yes	3	0.0089526
																		SNLIFLAGNR	QVIKILGTEKGKKNKSNLIFLAGNRVLKWM	GKKNKSNLIFLAGNRVLKWMERSHGSEKAL	10	0	1103.61	Q3THG9	236	245	yes	yes	2	0.01067
Q4FZG7	Putative mitochondrial import inner membrane translocase subunit Tim8 A-B	Timm8a2	2.87014e+08	2.60384e+08	3.00771e+08	3.03554e+08	2.83316e+08	2.77446e+08	2.479e+08	2.48236e+08	1.90358e+08	1.57228e+08	2.87008e+08	2.24234e+08	0.781281	0.0269687	49.562
																		FIDTSQFILNR	LDSRAEACFVNCVERFIDTSQFILNRLEQT	CVERFIDTSQFILNRLEQTQKSKPVFSESL	11	0	1352.71	Q9WVA2	70	80	yes	no	2	9.4344e-12
Q5SWU9	Acetyl-CoA carboxylase 1;Biotin carboxylase	Acaca	4.63557e+07	4.94171e+07	4.62178e+07	4.42641e+07	5.37245e+07	3.08184e+07	2.38851e+07	3.56099e+07	4.5112e+07	3.3498e+07	4.79958e+07	3.37847e+07	0.703909	0.00593919	6.6069
																		IGSFGPQEDLLFLR	DGRDIIVIGNDITYRIGSFGPQEDLLFLRA	RIGSFGPQEDLLFLRASELARAEGIPRIYV	14	0	1590.84	Q5SWU9	1687	1700	yes	yes	2	0.0012599
Q61205	Platelet-activating factor acetylhydrolase IB subunit gamma	Pafah1b3	1.06378e+08	9.96388e+07	1.19901e+08	8.61617e+07	9.67313e+07	8.42607e+07	7.03397e+07	7.7702e+07	9.58629e+07	9.51923e+07	1.01762e+08	8.46715e+07	0.832053	0.0512327	61.347
																		ELFSPLHALNFGIGGDSTQHVLWR	GDSLVQLMHQCEIWRELFSPLHALNFGIGG	NFGIGGDSTQHVLWRLENGELEHIRPKIVV	24	0	2693.37	Q61205	61	84	yes	yes	4	2.1344e-14
																		LENGELEHIRPK	NFGIGGDSTQHVLWRLENGELEHIRPKIVV	LWRLENGELEHIRPKIVVVWVGTNNHSHTA	12	1	1433.76	Q61205	85	96	yes	yes	2	0.070509
																		SGEGENPASKPTPVQDVQGDGR	______________________________	ASKPTPVQDVQGDGRWMSLHHRFVADSKDK	22	1	2224.04	Q61205	2	23	yes	yes	2	9.5193e-42
																		VVVLGLLPR	KAIVQLVNKLQPQARVVVLGLLPRGQHPNP	LQPQARVVVLGLLPRGQHPNPLREKNRQVN	9	0	964.643	Q61205	134	142	yes	yes	2	0.00017733
Q61234	Alpha-1-syntrophin	Snta1	2.14718e+08	1.96416e+08	2.31638e+08	1.82869e+08	2.42754e+08	2.04183e+08	1.51725e+08	1.80689e+08	1.38097e+08	1.57329e+08	2.13679e+08	1.66405e+08	0.778761	0.0185114	62.495
																		ELLFYCSLPQSR	PSGGTAPTLALLTEKELLFYCSLPQSREAL	TEKELLFYCSLPQSREALSRPTRTAPLIAT	12	0	1511.74	Q61234	314	325	yes	yes	2	0.00033696
																		GLAADQTEALFVGDAILSVNGEDLSSATHDEAVQALKK	GRENKMPILISKIFKGLAADQTEALFVGDA	LSSATHDEAVQALKKTGKEVVLEVKYMKEV	38	1	3882.95	Q61234	114	151	yes	yes	4	5.6762e-39
																		GSVPYDAELSFALR	ATSSAHRLVHSGPSKGSVPYDAELSFALRT	KGSVPYDAELSFALRTGTRHGVDTHLFSVE	14	0	1523.76	Q61234	354	367	yes	yes	2	0.037862
																		LQMSSDDGTSLLFLDFGGAEGEIQLDLHSCPK	PGAARAMLLRQPFEKLQMSSDDGTSLLFLD	GAEGEIQLDLHSCPKTMVFIIHSFLSAKVT	32	0	3479.62	Q61234	451	482	yes	yes	3	0.053842
																		NSAGGTSVGWDSPPASPLQR	VLEVKYMKEVSPYFKNSAGGTSVGWDSPPA	TSVGWDSPPASPLQRQPSSPGPQPRNLSEA	20	0	1982.94	Q61234	172	191	yes	yes	2	6.8729e-09
																		TGLLELR	______________________________	ASGRRAPRTGLLELRCGAGSGAGGERWQRV	7	0	800.476	Q61234	10	16	yes	yes	2	0.012919
																		YLEICAADGQDAVFLR	AYVSRRCTPTDPEPRYLEICAADGQDAVFL	LEICAADGQDAVFLRAKDEASARSWAGAIQ	16	0	1839.88	Q61234	229	244	yes	yes	2	1.0761e-05
Q640R3	Hepatocyte cell adhesion molecule	Hepacam	1.34305e+09	1.28711e+09	1.19075e+09	1.24944e+09	9.9633e+08	8.22292e+08	1.16621e+09	8.42676e+08	9.73935e+08	1.13052e+09	1.21334e+09	9.87128e+08	0.813565	0.0406188	154.31
																		DKDSSEPDENPATEPR	GEQERKNPMALYILKDKDSSEPDENPATEP	KDSSEPDENPATEPRSTTEPGPPGYSVSPP	16	1	1785.77	Q640R3	317	332	yes	yes	2	6.743e-49
																		DKPVTVVQSIGTEVIGTLRPDYR	STSSDKPVVKWQLKRDKPVTVVQSIGTEVI	SIGTEVIGTLRPDYRDRIRLFENGSLLLSD	23	2	2542.38	Q640R3	74	96	yes	yes	3;4	2.6432e-14
																		KNPMALYILK	KSEADTLPRSGEQERKNPMALYILKDKDSS	GEQERKNPMALYILKDKDSSEPDENPATEP	10	1	1189.69	Q640R3	307	316	yes	yes	2;3	0.0016969
																		MLLSPDQK	YTWLKDGKPLLNDSRMLLSPDQKVLTITRV	PLLNDSRMLLSPDQKVLTITRVLMEDDDLY	8	0	930.484	Q640R3	193	200	yes	yes	2	0.0031537
																		SALLSVQYSSTSSDKPVVK	NITSPVRLIHGTVGKSALLSVQYSSTSSDK	SVQYSSTSSDKPVVKWQLKRDKPVTVVQSI	19	1	1995.05	Q640R3	50	68	yes	yes	2;3	3.5418e-21
																		SEADTLPR	QNSLEYMDQNDDRLKSEADTLPRSGEQERK	QNDDRLKSEADTLPRSGEQERKNPMALYIL	8	0	887.435	Q640R3	293	300	yes	yes	2	0.0058471
																		STTEPGPPGYSVSPPVPGR	KDSSEPDENPATEPRSTTEPGPPGYSVSPP	PGPPGYSVSPPVPGRSPGLPIRSARRYPRS	19	0	1880.93	Q640R3	333	351	yes	yes	2	1.4534e-21
																		VLMEDDDLYSCVVENPISQVR	RMLLSPDQKVLTITRVLMEDDDLYSCVVEN	DLYSCVVENPISQVRSLPVKITVYRRSSLY	21	0	2480.16	Q640R3	207	227	yes	yes	2;3	5.4893e-41
Q64487	Receptor-type tyrosine-protein phosphatase delta	Ptprd	8.74456e+08	9.04465e+08	8.60116e+08	7.18945e+08	7.98221e+08	9.0185e+08	5.46654e+08	6.50905e+08	5.6281e+08	6.62612e+08	8.3124e+08	6.64966e+08	0.799969	0.0487324	147.21
																		SGEGFIDFIGQVHK	RQFQFTDWPEQGVPKSGEGFIDFIGQVHKT	KSGEGFIDFIGQVHKTKEQFGQDGPISVHC	14	0	1532.76	Q64487	1816	1829	no	no	2;3	4.5382e-06
																		TKEQFGQDGPISVHCSAGVGR	KSGEGFIDFIGQVHKTKEQFGQDGPISVHC	QDGPISVHCSAGVGRTGVFITLSIVLERMR	21	1	2229.06	Q64487	1830	1850	no	no	3	6.9951e-10
																		TGCFIVIDAMLER	DAGPMVVHCSAGVGRTGCFIVIDAMLERIK	GRTGCFIVIDAMLERIKHEKTVDIYGHVTL	13	0	1523.75	Q64487	1560	1572	no	no	2	0.00024279
																		YANVIAYDHSR	TWEHSNLEVNKPKNRYANVIAYDHSRVLLS	PKNRYANVIAYDHSRVLLSAIEGIPGSDYV	11	0	1307.63	Q64487	1386	1396	no	no	2	9.9235e-09
																		YQYFVVDPMAEYNMPQYILR	REKCHQYWPAERSARYQYFVVDPMAEYNMP	VDPMAEYNMPQYILREFKVTDARDGQSRTV	20	0	2539.19	Q64487	1766	1785	no	no	3	2.7578e-06
Q68EF4	Metabotropic glutamate receptor 2	Grm4	1.10876e+08	1.38138e+08	1.70173e+08	1.53617e+08	1.08968e+08	1.87533e+08	1.88216e+08	1.69658e+08	2.26254e+08	2.31997e+08	1.36354e+08	2.00731e+08	1.47213	0.00530912	54.2
																		ALLQKPSAR	VGRAMSRAAFEGVVRALLQKPSARVAVLFT	FEGVVRALLQKPSARVAVLFTRSEDARELL	9	1	982.592	Q14BI2	256	264	yes	yes	2	0.0027798
																		AMAEILR	DYFARTVPPDFYQAKAMAEILRYFNWTYVS	PPDFYQAKAMAEILRYFNWTYVSTVASEGD	7	0	802.437	Q9QYS2	200	206	no	no	2	0.084693
																		FDAPFRPADTDDEVRFDR	VNGRRLYKDFVLNVKFDAPFRPADTDDEVR	PFRPADTDDEVRFDRFGDGIGRYNIFTYLR	18	2	2167.99	Q14BI2	428	445	yes	yes	3;4	0.00018015
																		GGPAEECGPVNEHR	EGDLVLGGLFPVHQKGGPAEECGPVNEHRG	KGGPAEECGPVNEHRGIQRLEAMLFALDRI	14	0	1507.65	Q14BI2	44	57	yes	yes	2;3	0.00020048
																		HICPDGSYATLSDAPTAITGVIGGSYSDVSIQVANLLR	DFVRASLSRGADGSRHICPDGSYATLSDAP	GSYSDVSIQVANLLRLFQIPQISYASTSAK	38	0	3917.95	Q14BI2	119	156	yes	yes	3;4	5.9409e-31
																		VAVLFTR	FEGVVRALLQKPSARVAVLFTRSEDARELL	LLQKPSARVAVLFTRSEDARELLAATQRLN	7	0	804.486	Q14BI2	265	271	yes	yes	2	0.021187
																		VLTLEGDLVLGGLFPVHQK	LLLLRGAVAEGPAKKVLTLEGDLVLGGLFP	EGDLVLGGLFPVHQKGGPAEECGPVNEHRG	19	0	2034.15	Q14BI2	25	43	yes	yes	3	2.3452e-06
																		LFQIPQISYASTSAK	GSYSSVSIQVANLLRLFQIPQISYASTSAK	LFQIPQISYASTSAKLSDKSRYDYFARTVP	15	0	1652.88	Q9QYS2	163	177	no	no	2	0.012694
Q6NXK7	Inactive dipeptidyl peptidase 10	Dpp10	3.88299e+08	4.04166e+08	4.41153e+08	4.15106e+08	4.20403e+08	5.06324e+08	5.14297e+08	5.46301e+08	6.10992e+08	5.23899e+08	4.13825e+08	5.40363e+08	1.30577	0.000296687	61.098
																		DCISCNFMKEDCTYFDASFSPMNQHFLLFCEGPK	GRQLYSASTEGLLNRDCISCNFMKEDCTYF	SPMNQHFLLFCEGPKVPVVSLHITDNPSRY	34	1	4194.74	Q6NXK7	465	498	yes	yes	4	0.087365
																		EDCTYFDASFSPMNQHFLLFCEGPK	EGLLNRDCISCNFMKEDCTYFDASFSPMNQ	SPMNQHFLLFCEGPKVPVVSLHITDNPSRY	25	0	3039.29	Q6NXK7	474	498	yes	yes	3	3.6202e-10
																		FFMTVPVK	SKQNEEPVFSRDGSKFFMTVPVKQGGRGEF	FSRDGSKFFMTVPVKQGGRGEFHHIAMFLV	8	0	967.52	Q6NXK7	385	392	yes	yes	2	0.039606
																		GFGLHNPEPR	NSSETRLSLEELLGKGFGLHNPEPRWINDT	ELLGKGFGLHNPEPRWINDTVVVYKTNNGH	10	0	1122.56	Q6NXK7	79	88	yes	yes	2;3	0.00016962
																		HHFYSTILR	QVYPDEGYHISDKSKHHFYSTILRFFSDCL	ISDKSKHHFYSTILRFFSDCLKEEVSVLPQ	9	0	1172.61	Q6NXK7	768	776	yes	yes	3	0.042399
																		ILHIDDYELPLQLSFPK	KETIQKKKLAKRETRILHIDDYELPLQLSF	HIDDYELPLQLSFPKDFMEKNQYALLLIMD	17	0	2040.09	Q6NXK7	538	554	yes	yes	2;3	2.9599e-05
																		LSLEELLGK	ILLTPDELTNSSETRLSLEELLGKGFGLHN	NSSETRLSLEELLGKGFGLHNPEPRWINDT	9	0	1000.58	Q6NXK7	70	78	yes	yes	2	0.00022408
																		VHFQHSAELIK	KEENLLIIHGTADTKVHFQHSAELIKHLIK	ADTKVHFQHSAELIKHLIKAGVNYTLQVYP	11	0	1307.7	Q6NXK7	731	741	yes	yes	2	1.7509e-06
																		VLQEIHRR	VARFDGRGSGFQGLKVLQEIHRRIGSVEAK	SGFQGLKVLQEIHRRIGSVEAKDQVAAVKY	8	1	1049.61	Q6NXK7	612	619	yes	yes	2	0.0047864
																		VPVVSLHITDNPSR	SPMNQHFLLFCEGPKVPVVSLHITDNPSRY	KVPVVSLHITDNPSRYFLLENNSVMKETIQ	14	0	1532.83	Q6NXK7	499	512	yes	yes	2;3	7.3057e-15
																		YFLLENNSVMK	KVPVVSLHITDNPSRYFLLENNSVMKETIQ	NPSRYFLLENNSVMKETIQKKKLAKRETRI	11	0	1356.67	Q6NXK7	513	523	yes	yes	2	0.12947
																		YLGMPSKEESTYQASSVLHNIHGLKEENLLIIHGTADTK	PISDMKLYASAFSERYLGMPSKEESTYQAS	KEENLLIIHGTADTKVHFQHSAELIKHLIK	39	2	4323.18	Q6NXK7	692	730	yes	yes	5;6	6.4287e-07
																		YVLLAYDVK	VTFKASRHSLSPDLKYVLLAYDVKQIFHYS	LSPDLKYVLLAYDVKQIFHYSFTASYLIYN	9	0	1082.6	Q6NXK7	139	147	yes	yes	2	0.12968
																		EYYITMVK	THDLEMMPPDDPRMREYYITMVKWATSTKV	PDDPRMREYYITMVKWATSTKVAVTWLNRA	8	0	1045.52	Q9Z218	319	326	no	no	2	0.11054
																		LYASAFSER	TFTCGSALSPITDFKLYASAFSERYLGLHG	PITDFKLYASAFSERYLGLHGLDNRAYEMT	9	0	1042.51	Q9Z218	686	694	no	no	2	0.0015712
Q6P4S6	Serine/threonine-protein kinase SIK3	Sik3	9.89243e+07	1.00727e+08	1.05136e+08	9.72012e+07	8.3908e+07	7.76461e+07	8.35683e+07	6.90758e+07	8.96063e+07	7.94658e+07	9.71794e+07	7.98725e+07	0.821907	0.00791639	24.422
																		ASDGGANIQLHAQQLLK	PTLQLLNGMGPLGRRASDGGANIQLHAQQL	DGGANIQLHAQQLLKRPRGPSPLVTMTPAV	17	0	1762.93	Q6P4S6	492	508	yes	yes	2	0.0030769
																		DLKAENLLLDANLNIK	VTAVYFCHCRNIVHRDLKAENLLLDANLNI	LKAENLLLDANLNIKIADFGFSNLFTPGQL	16	1	1796	Q6P4S6	130	145	yes	yes	3	0.023
																		IADFGFSNLFTPGQLLK	LKAENLLLDANLNIKIADFGFSNLFTPGQL	DFGFSNLFTPGQLLKTWCGSPPYAAPELFE	17	0	1866.99	Q6P4S6	146	162	yes	yes	2	1.1438e-15
																		SDAYDHYSAIYSLLCDR	EDMGLDKERTLQSLRSDAYDHYSAIYSLLC	AYDHYSAIYSLLCDRHKKHKTLRPGALPSM	17	0	2047.89	Q6P4S6	311	327	yes	yes	3	0.0058079
																		SIPISPSASQIQIQHR	MLSNMAGTAAGSAGRSIPISPSASQIQIQH	IPISPSASQIQIQHRASLMAPFSYGHRPLS	16	0	1760.95	Q6P4S6	822	837	yes	yes	2	0.1248
Q6P5F7	Protein tweety homolog 3	Ttyh3	2.49304e+07	2.44774e+07	2.10641e+07	2.21927e+07	1.80946e+07	2.32601e+06	0	0	2.42668e+07	2.08079e+07	2.21519e+07	9.48014e+06	0.427961	0.0507074	4.7627
																		AGVSYAAPWWVSLLHR	______________________________	GVSYAAPWWVSLLHRLPHFDLRWEATSSQF	16	0	1811.95	Q6P5F7	2	17	yes	yes	2	4.7351e-05
Q6PAJ1	Breakpoint cluster region protein	Bcr	6.60051e+07	3.51252e+07	8.45536e+07	4.596e+07	4.87899e+07	6.78802e+07	8.91784e+07	9.61158e+07	8.41063e+07	8.8181e+07	5.60868e+07	8.50924e+07	1.51716	0.0187572	14.77
																		GQVQLDPQTLQDRDWQR	MTKEDGESADKLMGKGQVQLDPQTLQDRDW	VQLDPQTLQDRDWQRTVIDMNGIEVKLSVK	17	1	2082.02	Q6PAJ1	1000	1016	yes	yes	3	0.053814
																		HTPSSHPDHSLLQDALR	DRVTRSTLVLHDLLKHTPSSHPDHSLLQDA	PSSHPDHSLLQDALRISQNFLSSINEEITP	17	0	1909.94	Q6PAJ1	662	678	yes	yes	3	0.11781
																		RLEQEVNQER	GDIEQELERCKASIRRLEQEVNQERFRMIY	KASIRRLEQEVNQERFRMIYLQTLLAKEKK	10	1	1299.65	Q6PAJ1	44	53	yes	yes	2	4.3566e-05
																		SVGDIEQELER	RAQFPDSEPPRMELRSVGDIEQELERCKAS	MELRSVGDIEQELERCKASIRRLEQEVNQE	11	0	1273.62	Q6PAJ1	27	37	yes	yes	2	0.0036598
																		VSGVATDIQALK	EEIERRGMEEVGIYRVSGVATDIQALKAAF	IYRVSGVATDIQALKAAFDVNNKDVSVMMS	12	0	1200.67	Q6PAJ1	1090	1101	yes	yes	2	0.00026029
																		STLVLHDLLK	TMEALLYKPIDRVTRSTLVLHDLLKHTPVD	DRVTRSTLVLHDLLKHTPVDHPDYPLLQDA	10	0	1137.68	Q5SSL4	246	255	no	no	2;3	0.00027703
Q6X893	Choline transporter-like protein 1	Slc44a1	2.81557e+08	3.40064e+08	3.85192e+08	3.66363e+08	2.96289e+08	1.90521e+08	1.75041e+08	3.21023e+08	2.72329e+08	2.7229e+08	3.33893e+08	2.46241e+08	0.737484	0.0323858	29.494
																		LEAIPNSGLDHTHRK	GYDSYGNICGQRNAKLEAIPNSGLDHTHRK	LEAIPNSGLDHTHRKYVFFLDPCNLDLINR	15	1	1686.88	Q6X893	75	89	yes	yes	3	0.00036797
																		LPVPASAPIPFFHR	SEYTLTSKSSGFCPKLPVPASAPIPFFHRC	KLPVPASAPIPFFHRCAPVNISCYAKFAEA	14	0	1547.86	Q6X893	161	174	yes	yes	3	3.8779e-06
																		LVSGYDSYGNICGQR	GFICGFSVATGAAARLVSGYDSYGNICGQR	LVSGYDSYGNICGQRNAKLEAIPNSGLDHT	15	0	1687.76	Q6X893	57	71	yes	yes	2	6.9435e-09
																		SIALCVAACPR	FLDPCNLDLINRKIKSIALCVAACPRQELK	RKIKSIALCVAACPRQELKTLSDVQKFAEI	11	0	1216.61	Q6X893	108	118	yes	yes	2	0.0045993
																		YVFFLDPCNLDLINR	LEAIPNSGLDHTHRKYVFFLDPCNLDLINR	YVFFLDPCNLDLINRKIKSIALCVAACPRQ	15	0	1897.94	Q6X893	90	104	yes	yes	2	5.4069e-05
																		YVFFLDPCNLDLINRK	LEAIPNSGLDHTHRKYVFFLDPCNLDLINR	VFFLDPCNLDLINRKIKSIALCVAACPRQE	16	1	2026.03	Q6X893	90	105	yes	yes	3	0.00055245
Q6ZQ82	Rho GTPase-activating protein 26	Arhgap26	5.40685e+07	5.4374e+07	6.20247e+07	7.92197e+07	5.41173e+07	8.56657e+07	1.01993e+08	6.16785e+07	6.7044e+07	9.45837e+07	6.07608e+07	8.21929e+07	1.35273	0.0475318	10.858
																		GINEQGLYR	GFSIIRKCIHAVETRGINEQGLYRIVGVNS	HAVETRGINEQGLYRIVGVNSRVQKLLSVL	9	0	1048.53	Q6ZQ82	404	412	yes	yes	2	0.099909
																		GLPALEFSDCCLDSPHFR	______________________________	ALEFSDCCLDSPHFRETLKSHEAELDKTNK	18	0	2119.95	Q6ZQ82	2	19	yes	yes	3	0.0003551
																		IFNTVPDVPLTNAQLHLSR	FQNIVIEILIENHEKIFNTVPDVPLTNAQL	VPDVPLTNAQLHLSRKKSSDSKPPSCSKRP	19	0	2134.15	Q6ZQ82	567	585	yes	yes	3	0.012717
																		SLQEFAAVLR	CIGDAETDDEMCIARSLQEFAAVLRNLEDE	MCIARSLQEFAAVLRNLEDERSRMIENASE	10	0	1132.62	Q6ZQ82	86	95	yes	yes	2	0.076978
																		TGLIPENYVEFL	PSQEPGWLEGTLNGKTGLIPENYVEFL___	NGKTGLIPENYVEFL_______________	12	0	1393.71	Q6ZQ82	803	814	yes	yes	2	0.061915
Q7TPS5	C2 domain-containing protein 5	C2cd5	2.29666e+07	1.15311e+07	9.74095e+06	7.63496e+06	6.80188e+06	3.02103e+07	5.9573e+06	2.94907e+07	2.86091e+07	3.62347e+07	1.17351e+07	2.61004e+07	2.22413	0.0429404	5.5516
																		EFPFLTLTAFPPGLLVHVGGVVSAR	KALLRQQTQSALEQREFPFLTLTAFPPGLL	PPGLLVHVGGVVSARSVKLLDRIHNPDEPE	25	0	2623.45	Q7TPS5	347	371	yes	yes	3	0.005599
																		FLQEGTVEGCLEQR	CILSASGTAAVLNPRFLQEGTVEGCLEQRI	RFLQEGTVEGCLEQRIEENLPVGCGFCHIP	14	0	1664.78	Q7TPS5	440	453	yes	yes	2	0.0037705
Q7TSY6	CUGBP Elav-like family member 4	Celf4	0	2.35032e+07	1.65659e+07	0	1.45978e+07	3.31255e+07	3.63209e+07	3.32396e+07	3.65643e+07	1.33485e+07	1.09334e+07	3.05198e+07	2.79143	0.0156738	6.3063
																		LFEAFGNIEECTILR	VGMLNKQQSEDDVRRLFEAFGNIEECTILR	LFEAFGNIEECTILRGPDGNSKGCAFVKYS	15	0	1810.89	Q7TSY6	171	185	yes	yes	2	6.5577e-05
																		YSSHAEAQAAINALHGSQTMPGASSSLVVK	LRGPDGNSKGCAFVKYSSHAEAQAAINALH	GSQTMPGASSSLVVKFADTDKERTMRRMQQ	30	0	3011.48	Q7TSY6	199	228	yes	yes	3	0.056626
Q80VD1	Protein FAM98B	Fam98b	8.80722e+07	7.42187e+07	1.08592e+08	8.84789e+07	1.07513e+08	1.34159e+08	9.23094e+07	1.00833e+08	1.35436e+08	1.475e+08	9.3375e+07	1.22048e+08	1.30707	0.051946	26.425
																		AAEGGLSSPEFSELCIWLGSQIK	LGYKGPLLEEQALSKAAEGGLSSPEFSELC	PEFSELCIWLGSQIKSLCNLEESITSAGRD	23	0	2478.21	Q80VD1	38	60	yes	yes	2;3	1.1993e-06
																		GPLLEEQALSK	MEGDVLDTLEALGYKGPLLEEQALSKAAEG	LGYKGPLLEEQALSKAAEGGLSSPEFSELC	11	0	1183.64	Q80VD1	27	37	yes	yes	2	0.0020253
																		NHVGKPLLK	QVESKVKDILCRVQKNHVGKPLLKVDLSSE	LCRVQKNHVGKPLLKVDLSSEQAEKLERIN	9	1	1004.61	Q80VD1	188	196	yes	yes	2	0.12396
																		SDTSDIPLLLSQVESK	CQEVQAVCDALGVPKSDTSDIPLLLSQVES	DTSDIPLLLSQVESKVKDILCRVQKNHVGK	16	0	1730.89	Q80VD1	162	177	yes	yes	2	1.6215e-07
																		VDLSSEQAEKLER	LCRVQKNHVGKPLLKVDLSSEQAEKLERIN	LKVDLSSEQAEKLERINDALSCEYECRRRM	13	1	1502.76	Q80VD1	197	209	yes	yes	2;3	1.193e-08
Q80VP9	Aspartate beta-hydroxylase domain-containing protein 2	Asphd2	3.34417e+07	4.46464e+07	3.4055e+07	4.22315e+07	3.20831e+07	2.24943e+07	2.75484e+07	2.76263e+07	2.91238e+07	2.9702e+07	3.72915e+07	2.7299e+07	0.732042	0.00811186	8.2103
																		TCIGNNVFGNACISVLSPGTVITEHYGPTNIR	CRKCPRTYRLLGSLRTCIGNNVFGNACISV	PGTVITEHYGPTNIRIRCHLGLKTPNGCEL	32	0	3460.69	Q80VP9	233	264	yes	yes	3	0.0031906
																		YLSSQPSIQKPEVFFLPDLPTTPYFSR	SGMGRIHKGIREQGRYLSSQPSIQKPEVFF	VFFLPDLPTTPYFSRDAQKHDVELLERNFQ	27	1	3156.62	Q80VP9	129	155	yes	yes	3	1.4518e-05
Q8BML9	Glutamine--tRNA ligase	Qars	1.1594e+08	8.69001e+07	1.07903e+08	7.70932e+07	9.35689e+07	8.01475e+07	8.45331e+07	7.20212e+07	6.41032e+07	7.16902e+07	9.6281e+07	7.4499e+07	0.773767	0.0244252	20.819
																		AMAVLEPLQVVITNFPAPKPLDIR	LEACVRDVLNDAAPRAMAVLEPLQVVITNF	VVITNFPAPKPLDIRVPNFPADETKGFHQV	24	1	2631.48	Q8BML9	568	591	yes	yes	3	6.6374e-10
																		ATGVLLYDLVSR	AATQAHQILGSTIDKATGVLLYDLVSRLRD	IDKATGVLLYDLVSRLRDTRRRSFLVSYIA	12	0	1305.73	Q8BML9	51	62	yes	yes	2	0.042808
																		FHKPGENYK	QTLSLMEQLRGEALKFHKPGENYKTPGYVI	RGEALKFHKPGENYKTPGYVITPYTMDLLK	9	1	1118.55	Q8BML9	231	239	yes	yes	2	0.081563
																		GFHQVPFASTVFIER	PLDIRVPNFPADETKGFHQVPFASTVFIER	GFHQVPFASTVFIERSDFKEESEPGYKRLA	15	0	1733.89	Q8BML9	602	616	yes	yes	3	0.13831
																		LGYFSVDPDSHQGQIVFNR	SVALAKPFDKFQFERLGYFSVDPDSHQGQI	SVDPDSHQGQIVFNRTVTLKEDPGKI____	19	0	2178.05	Q8BML9	746	764	yes	yes	3	0.00026049
																		VPNFPADETK	VVITNFPAPKPLDIRVPNFPADETKGFHQV	PLDIRVPNFPADETKGFHQVPFASTVFIER	10	0	1116.55	Q8BML9	592	601	yes	yes	2	0.0077253
Q8BRV5	Uncharacterized protein KIAA1671	Kiaa1671	2.08148e+09	1.77663e+09	2.22746e+09	7.51052e+08	2.09023e+07	0	2.95161e+07	0	0	7.80846e+08	1.3715e+09	1.62072e+08	0.118171	0.0281556	6.4153
																		RSEVDSPGDSLSWTPQPK	FPGMDPAVLKAQLPKRSEVDSPGDSLSWTP	VDSPGDSLSWTPQPKSPKSPFHPGVLGSRV	18	1	1984.95	Q8BRV5	241	258	yes	yes	2	2.4757e-05
																		VLPPSTEK	KSPKSPFHPGVLGSRVLPPSTEKEERSEEC	PGVLGSRVLPPSTEKEERSEECSPQWLKEL	8	0	869.486	Q8BRV5	273	280	yes	yes	2	0.11669
Q8C0L0	Thioredoxin-related transmembrane protein 4	Tmx4	1.1128e+08	1.1897e+08	1.30374e+08	1.28141e+08	1.36707e+08	7.99241e+07	1.326e+08	1.16853e+08	7.1868e+07	6.90863e+07	1.25094e+08	9.40662e+07	0.751962	0.0525005	29.716
																		EGSVSPKEDGAHPADTQDVVEDALR	MAEERSDTNERAVVKEGSVSPKEDGAHPAD	AHPADTQDVVEDALRQRKSQNANKGS____	25	1	2621.22	Q8C0L0	300	324	yes	yes	3	8.1995e-22
																		VDVIQEPGLSGR	TFAKNGETLQISVGKVDVIQEPGLSGRFFV	VGKVDVIQEPGLSGRFFVTTLPAFFHAKDG	12	0	1268.67	Q8C0L0	87	98	yes	yes	2	6.7692e-05
																		YRGPGIYEDLQNYILEK	TLPAFFHAKDGIFRRYRGPGIYEDLQNYIL	GPGIYEDLQNYILEKKWQSVEPLTGWKSPA	17	1	2070.04	Q8C0L0	118	134	yes	yes	3	0.00071371
Q8C3F2	Constitutive coactivator of PPAR-gamma-like protein 2	Fam120c	0	2.20241e+07	1.90888e+07	1.98889e+07	0	2.28665e+07	4.60269e+07	1.48117e+07	3.93498e+07	2.40904e+07	1.22004e+07	2.94291e+07	2.41215	0.0535276	3.9592
																		SDPLPAPSQCALSR	SQVNGNNGTLIVEEKSDPLPAPSQCALSRD	KSDPLPAPSQCALSRDSNECNNSDDHCLPV	14	0	1497.72	Q8C3F2	1041	1054	yes	yes	2	0.0083486
																		VLVDAGSALPR	PGLHPPPPPPLPGARVLVDAGSALPRLYGG	PGARVLVDAGSALPRLYGGYQTDWVCGGQW	11	0	1096.62	Q8C3F2	114	124	yes	no	2	0.098923
Q8C522	Endonuclease domain-containing 1 protein	Endod1	7.62872e+07	7.28036e+07	2.30191e+07	6.53813e+07	3.68498e+07	3.61268e+07	2.9382e+07	2.41589e+07	3.60001e+07	2.08337e+07	5.48682e+07	2.93003e+07	0.534012	0.0485739	8.5508
																		DLYILTGAVPSEHR	SLMDRALIPHCSEGKDLYILTGAVPSEHRV	KDLYILTGAVPSEHRVKGKVTIPEFVWLAA	14	0	1569.82	Q8C522	195	208	yes	yes	3	0.09936
																		ILEVVNQVQDEER	DNCGEMEQDTEKMKKILEVVNQVQDEERSL	KKILEVVNQVQDEERSLQSQERMSPLASTQ	13	0	1569.8	Q8C522	282	294	yes	yes	2	0.011952
																		IPVFSAFR	AGSERFATLYSPGHRIPVFSAFRAARPASR	LYSPGHRIPVFSAFRAARPASRSAEQRGLL	8	0	935.523	Q8C522	75	82	yes	yes	2	0.13227
																		LLLPQQAGFGECDR	ALGGLLALAGLLQARLLLPQQAGFGECDRF	RLLLPQQAGFGECDRFFYKGTPPAGLATEA	14	0	1602.78	Q8C522	23	36	yes	yes	2	0.0010121
Q8K2Q2	Glutathione S-transferase omega-2	Gsto2	1.7912e+08	1.96146e+08	1.86558e+08	1.7271e+08	1.40825e+08	1.45124e+08	1.36079e+08	1.12096e+08	1.42642e+08	1.56232e+08	1.75072e+08	1.38435e+08	0.79073	0.0153603	23.542
																		HEVININLK	FAQRTLMVLKAKGIRHEVININLKNKPEWF	KAKGIRHEVININLKNKPEWFFEKNPLGLV	9	0	1078.61	O09131	49	57	yes	no	2	1.8977e-05
Q8K406	Leucine-rich repeat LGI family member 3	Lgi3	2.54004e+08	2.89742e+08	3.62857e+08	3.49215e+08	2.8253e+08	2.36362e+08	2.37539e+08	2.87194e+08	2.61675e+08	2.00748e+08	3.0767e+08	2.44704e+08	0.795346	0.0373074	53.474
																		AFCYMPAGDAQLLLAPSFK	QKFVRFQELAVQAPRAFCYMPAGDAQLLLA	MPAGDAQLLLAPSFKGQTLVYRHVVVDLSA	19	0	2099.02	Q8K406	515	533	yes	yes	2	0.00064409
																		AGATSLYR	RIDGDWFFAVADSSKAGATSLYRWHQNGFY	AVADSSKAGATSLYRWHQNGFYSHQALHAW	8	0	837.434	Q8K406	351	358	yes	yes	2	0.045626
																		DIFRPLDILSDLDLR	THLSLANNNLQTLPRDIFRPLDILSDLDLR	DIFRPLDILSDLDLRGNALNCDCKVKWLVE	15	1	1799.98	Q8K406	154	168	yes	yes	2;3	8.2314e-12
																		DTDLEFVDGEGKPR	QNGFYSHQALHAWHRDTDLEFVDGEGKPRL	RDTDLEFVDGEGKPRLIVSSSSQAPVIYQW	14	1	1576.74	Q8K406	376	389	yes	yes	2	1.8763e-07
																		FSEVQALPSR	RYIGDSKILRWEGTRFSEVQALPSRGSLAL	WEGTRFSEVQALPSRGSLALQPFLVGGHRY	10	0	1132.59	Q8K406	456	465	yes	yes	2	2.0951e-05
																		GSLALQPFLVGGHR	WEGTRFSEVQALPSRGSLALQPFLVGGHRY	RGSLALQPFLVGGHRYLALGSDFSFTQIYQ	14	0	1450.8	Q8K406	466	479	yes	yes	3	3.2457e-05
																		IDGDWFFAVADSSK	DPQRVRKPNDLEAFRIDGDWFFAVADSSKA	RIDGDWFFAVADSSKAGATSLYRWHQNGFY	14	0	1556.71	Q8K406	337	350	yes	yes	2	0.001605
																		LIVSSSSQAPVIYQWSR	RDTDLEFVDGEGKPRLIVSSSSQAPVIYQW	VSSSSQAPVIYQWSRSQKQFVAQGEVTQVP	17	0	1920.01	Q8K406	390	406	yes	yes	2	3.0683e-05
																		SLTHLSLANNNLQTLPR	NDIWALSKFTFRGLKSLTHLSLANNNLQTL	THLSLANNNLQTLPRDIFRPLDILSDLDLR	17	0	1891.03	Q8K406	137	153	yes	yes	3	2.2111e-08
																		TPPCPPSCSCTR	GFCLMLQVSAKRPPKTPPCPPSCSCTRDTA	PPKTPPCPPSCSCTRDTAFCVDSKSVPKNL	12	0	1418.57	Q8K406	36	47	yes	yes	2	0.0024016
Q8QZR5	Alanine aminotransferase 1	Gpt	1.02861e+08	6.0644e+07	8.85364e+07	1.0274e+08	7.14454e+07	3.83497e+07	8.85948e+07	5.42017e+07	3.96402e+07	6.27694e+07	8.52454e+07	5.67112e+07	0.665269	0.0514354	15.446
																		ALELEQELR	VRRVEYAVRGPIVQRALELEQELRQGVKKP	GPIVQRALELEQELRQGVKKPFTEVIRANI	9	0	1099.59	Q8QZR5	45	53	yes	yes	2	0.01492
																		ILQACGGHSLGAYSISSGIQPIREDVAQYIER	SSPDFPEDAKRRAERILQACGGHSLGAYSI	GIQPIREDVAQYIERRDGGIPADPNNIFLS	32	1	3487.75	Q8QZR5	111	142	yes	yes	4	0.0018417
																		LTEQVFNEAPGIR	AERQEVLAELAAKAKLTEQVFNEAPGIRCN	AKLTEQVFNEAPGIRCNPVQGAMYSFPQIQ	13	0	1472.76	Q8QZR5	392	404	yes	yes	2	9.5488e-07
																		VLCVINPGNPTGQVQTR	LRRALCQARDRCCPRVLCVINPGNPTGQVQ	CVINPGNPTGQVQTRECIEAVIRFAFEEGL	17	0	1851.96	Q8QZR5	236	252	yes	yes	2	0.00077209
Q8R313	Exocyst complex component 6	Exoc6	0	0	1.60214e+07	0	1.65986e+07	1.73832e+07	1.57542e+07	1.73941e+07	1.52539e+07	1.73253e+07	6.52398e+06	1.66221e+07	2.54785	0.0363624	5.1113
																		AESCEALGTVPEHER	______________________________	AESCEALGTVPEHERILQEIESTDTACVGP	15	0	1683.75	Q8R313	2	16	yes	yes	2	2.1218e-05
Q8R4H2	Rho guanine nucleotide exchange factor 12	Arhgef12	7.84825e+06	1.50617e+07	0	0	0	1.82853e+07	1.74585e+07	3.20701e+07	1.30221e+07	2.47985e+07	4.58199e+06	2.11269e+07	4.61086	0.00620566	4.5719
																		LSEYPNVDELR	RLEDYQRRLDTSNLKLSEYPNVDELRNLDL	SNLKLSEYPNVDELRNLDLTKRKMIHEGPL	11	0	1333.65	Q8R4H2	1001	1011	yes	yes	2	0.0034912
																		TGTGDIATCDSPR	NVKACHAREGQMSFKTGTGDIATCDSPRTS	FKTGTGDIATCDSPRTSTESCAAQDSVILA	13	0	1349.59	Q8R4H2	1317	1329	yes	yes	2	0.057704
Q91V76	Ester hydrolase C11orf54 homolog		1.7443e+08	2.30577e+08	2.12787e+08	1.84244e+08	2.05322e+08	1.79324e+08	1.40603e+08	1.69296e+08	1.68341e+08	1.82529e+08	2.01472e+08	1.68018e+08	0.833955	0.0278026	44.922
																		AHIMPAEFSSCPLNSDEAVNK	VGMGGTFIVQKGKVKAHIMPAEFSSCPLNS	EFSSCPLNSDEAVNKWLHFYEMKAPLVCLP	21	0	2316.05	Q91V76	216	236	yes	yes	3	0.019841
																		DPGLDLR	EMKAPLVCLPVFVSKDPGLDLRLEHTHFFS	CLPVFVSKDPGLDLRLEHTHFFSHHGEGGH	7	0	784.408	Q91V76	257	263	yes	yes	2	0.09971
																		GLTDNFADVQVSVVDCPDLTKEPFTFPVR	FHMPSLEELAEVLQKGLTDNFADVQVSVVD	DCPDLTKEPFTFPVRGICGQTRIAEVGGVP	29	1	3265.6	Q91V76	23	51	yes	yes	3	5.2992e-31
																		IAEVGGVPYLLPLVNK	EPFTFPVRGICGQTRIAEVGGVPYLLPLVN	AEVGGVPYLLPLVNKKKVYDLNEIAKVIKL	16	0	1680.98	Q91V76	59	74	yes	yes	2	2.7443e-05
																		VYDLNEIAK	VGGVPYLLPLVNKKKVYDLNEIAKVIKLPG	LVNKKKVYDLNEIAKVIKLPGAFILGAGAG	9	0	1063.56	Q91V76	77	85	yes	yes	2	0.085791
																		YHDFGCALLANLFASEGQPGK	NPADGACLLEKYSQKYHDFGCALLANLFAS	ALLANLFASEGQPGKVIEVQAKRRTGELNF	21	0	2294.08	Q91V76	149	169	yes	yes	3	0.00020621
Q91WP6	Serine protease inhibitor A3N	Serpina3n	4.03864e+07	4.60907e+07	4.51171e+07	5.53263e+07	3.41005e+07	4.22416e+07	2.84999e+07	2.80295e+07	3.51804e+07	2.33518e+07	4.42042e+07	3.14606e+07	0.711712	0.0290743	12.782
																		AVLDVAETGTEAAAATGVK	ITGTKDLRVSQVVHKAVLDVAETGTEAAAA	VAETGTEAAAATGVKFVPMSAKLYPLTVYF	19	0	1772.92	Q91WP6	359	377	yes	yes	2	9.5497e-09
																		EVFSTQADLSAITGTK	TDYSLEDVLSKLGIREVFSTQADLSAITGT	VFSTQADLSAITGTKDLRVSQVVHKAVLDV	16	0	1666.84	Q91WP6	333	348	no	no	2	0.029773
																		NPDKNIVFSPLSISAALAVMSLGAK	NTDFAFSLYKELVLKNPDKNIVFSPLSISA	LSISAALAVMSLGAKGNTLEEILEGLKFNL	25	1	2542.38	Q91WP6	66	90	yes	yes	3	0.011974
Q921W4	Quinone oxidoreductase-like protein 1	Cryzl1	4.88633e+07	5.58509e+07	4.57422e+07	5.63469e+07	5.17059e+07	3.47722e+07	4.1067e+07	4.24561e+07	4.28423e+07	3.06959e+07	5.17018e+07	3.83667e+07	0.742076	0.00285165	7.2204
																		LRPSIAR	ISTAHSLEDKQHLERLRPSIARVIDVSNGK	EDKQHLERLRPSIARVIDVSNGKVHVAESC	7	1	811.503	Q921W4	188	194	yes	yes	2	0.079701
																		LYSKDDEPAVK	TGGLGVDIVIDAGVRLYSKDDEPAVKLHLP	AGVRLYSKDDEPAVKLHLPHKHDIITLLGV	11	1	1263.63	Q921W4	228	238	yes	yes	2	0.11125
																		SVLIMDGASAFGTIAIQLAHHR	ACTALYYLSQLSPGKSVLIMDGASAFGTIA	ASAFGTIAIQLAHHRGAKVISTAHSLEDKQ	22	0	2307.22	Q921W4	147	168	yes	yes	4	0.0084278
																		VSWTEAAGVIR	VIRVHEHYLVHKPEKVSWTEAAGVIRDGVR	KPEKVSWTEAAGVIRDGVRACTALYYLSQL	11	0	1187.63	Q921W4	117	127	yes	yes	2	0.045526
Q922F4	Tubulin beta-6 chain	Tubb6	1.08491e+09	7.2982e+09	8.5568e+08	5.66542e+09	5.46945e+09	0	0	0	0	0	4.07473e+09	0	0	0.0142825	24.197
																		IREEYPDR	GGGTGSGMGTLLISKIREEYPDRIMNTFSV	GTLLISKIREEYPDRIMNTFSVVPSPKVSD	8	1	1076.53	P68372	155	162	no	no	1;2;3	0.00062026
																		NSSYFVEWIPNNVK	SMKEVDEQMLNVQNKNSSYFVEWIPNNVKT	KNSSYFVEWIPNNVKTAVCDIPPRGLKMSA	14	0	1695.83	P68372	337	350	no	no	2;3	6.3519e-12
																		FPGQLNADLR	HLVSATMSGVTTCLRFPGQLNADLRKLAVN	TTCLRFPGQLNADLRKLAVNMVPFPRLHFF	10	0	1129.59	P68372	242	251	no	no	2	1.6292e-06
																		FPGQLNADLRK	HLVSATMSGVTTCLRFPGQLNADLRKLAVN	TCLRFPGQLNADLRKLAVNMVPFPRLHFFM	11	1	1257.68	P68372	242	252	no	no	2;3	1.3672e-08
																		KLAVNMVPFPR	TTCLRFPGQLNADLRKLAVNMVPFPRLHFF	ADLRKLAVNMVPFPRLHFFMPGFAPLTSRG	11	1	1270.72	P68372	252	262	no	no	2;3	6.2211e-12
																		LAVNMVPFPR	TCLRFPGQLNADLRKLAVNMVPFPRLHFFM	ADLRKLAVNMVPFPRLHFFMPGFAPLTSRG	10	0	1142.63	P68372	253	262	no	no	2;3	4.8886e-08
																		NMMAACDPR	ALTVPELTQQMFDAKNMMAACDPRHGRYLT	QMFDAKNMMAACDPRHGRYLTVAAVFRGRM	9	0	1064.42	P68372	298	306	no	no	2	0.00037695
																		GHYTEGAELVDSVLDVVR	NFVFGQSGAGNNWAKGHYTEGAELVDSVLD	TEGAELVDSVLDVVRKEAESCDCLQGFQLT	18	0	1957.97	P68372	104	121	no	no	2;3;4	6.461e-80
																		GHYTEGAELVDSVLDVVRK	NFVFGQSGAGNNWAKGHYTEGAELVDSVLD	EGAELVDSVLDVVRKEAESCDCLQGFQLTH	19	1	2086.07	P68372	104	122	no	no	2;3;4;5	1.8306e-125
																		VSDTVVEPYNATLSVHQLVENTDETYCIDNEALYDICFR	PDRIMNTFSVVPSPKVSDTVVEPYNATLSV	TYCIDNEALYDICFRTLKLTTPTYGDLNHL	39	0	4592.1	P68372	175	213	no	no	3;4;5;6	3.6345e-49
Q9CQ20	Mid1-interacting protein 1	Mid1ip1	0	0	0	0	0	1.78956e+07	0	2.3627e+07	0	2.40618e+07	0	1.31169e+07	#DIV/0!	0.0431483	6.7085
																		DILVGLSHLESADAGEEDLEQQFHYHLR	SSPPAGSEESTWKPKDILVGLSHLESADAG	AGEEDLEQQFHYHLRGLHTVLSKLTRKANI	28	0	3220.54	Q9CQ20	124	151	yes	yes	4	5.3643e-07
Q9CQF3	Cleavage and polyadenylation specificity factor subunit 5	Nudt21	1.21044e+08	1.08435e+08	1.05903e+08	1.219e+08	6.09467e+07	5.67124e+07	5.16854e+07	6.53128e+07	9.99284e+07	7.08087e+07	1.03646e+08	6.88895e+07	0.664664	0.0377957	18.544
																		ALFAVPK	PKEHKKLFLVQLQEKALFAVPKNYKLVAAP	FLVQLQEKALFAVPKNYKLVAAPLFELYDN	7	0	744.453	Q9CQF3	183	189	yes	yes	2	0.049583
																		LFLVQLQEK	PYIPAHITKPKEHKKLFLVQLQEKALFAVP	PKEHKKLFLVQLQEKALFAVPKNYKLVAAP	9	0	1116.65	Q9CQF3	174	182	yes	yes	2	0.065948
																		LPGGELNPGEDEVEGLKR	LPHVLLLQLGTTFFKLPGGELNPGEDEVEG	GELNPGEDEVEGLKRLMTEILGRQDGVLQD	18	1	1907.96	Q9CQF3	106	123	yes	yes	2;3	0.015664
																		LPHVLLLQLGTTFFK	MRRTVEGVLIVHEHRLPHVLLLQLGTTFFK	LPHVLLLQLGTTFFKLPGGELNPGEDEVEG	15	0	1726.02	Q9CQF3	91	105	yes	yes	3	0.00076809
																		TINLYPLTNYTFGTK	GNKYIQQTKPLTLERTINLYPLTNYTFGTK	TINLYPLTNYTFGTKEPLYEKDSSVAARFQ	15	0	1744.9	Q9CQF3	36	50	yes	yes	2	3.3262e-07
																		YIQQTKPLTLER	SQTGWPRGVNQFGNKYIQQTKPLTLERTIN	GNKYIQQTKPLTLERTINLYPLTNYTFGTK	12	1	1488.83	Q9CQF3	24	35	yes	yes	2	0.0092726
Q9CQW1	Synaptobrevin homolog YKT6	Ykt6	2.44089e+08	2.39757e+08	1.8683e+08	2.63035e+08	2.6795e+08	2.487e+08	3.311e+08	3.12696e+08	4.06017e+08	2.67431e+08	2.40332e+08	3.13189e+08	1.30315	0.0472265	54.873
																		ASVKEQEYLCHVYVR	FTSQLIVERSGKGSRASVKEQEYLCHVYVR	ASVKEQEYLCHVYVRSDSLAGVVIADSEYP	15	1	1879.93	Q9CQW1	57	71	yes	yes	4	0.11387
																		EQEYLCHVYVR	LIVERSGKGSRASVKEQEYLCHVYVRSDSL	ASVKEQEYLCHVYVRSDSLAGVVIADSEYP	11	0	1494.69	Q9CQW1	61	71	yes	yes	3	0.018116
																		IDWPVGSPATIQYTGLDDHLSK	LLEKVLDEFSKQVDRIDWPVGSPATIQYTG	PATIQYTGLDDHLSKYQNPREADPMSKVQA	22	0	2412.2	Q9CQW1	108	129	yes	yes	2;3	4.3417e-20
																		IILHNTMESLLER	ADPMSKVQAELDETKIILHNTMESLLERGE	TKIILHNTMESLLERGEKLDDLVSKSEVLG	13	0	1567.84	Q9CQW1	151	163	yes	yes	2	0.018243
																		SDSLAGVVIADSEYPSR	ASVKEQEYLCHVYVRSDSLAGVVIADSEYP	SLAGVVIADSEYPSRVAFTLLEKVLDEFSK	17	0	1764.85	Q9CQW1	72	88	yes	yes	2;3	4.254e-12
																		SSVQEFMTFTSQLIVER	LKAAYDVSSFSFFQRSSVQEFMTFTSQLIV	VQEFMTFTSQLIVERSGKGSRASVKEQEYL	17	0	2000.99	Q9CQW1	34	50	yes	yes	2;3	4.1078e-09
																		VAFTLLEK	SLAGVVIADSEYPSRVAFTLLEKVLDEFSK	DSEYPSRVAFTLLEKVLDEFSKQVDRIDWP	8	0	919.538	Q9CQW1	89	96	yes	yes	1;2	0.015559
																		VLDEFSK	DSEYPSRVAFTLLEKVLDEFSKQVDRIDWP	VAFTLLEKVLDEFSKQVDRIDWPVGSPATI	7	0	836.428	Q9CQW1	97	103	yes	yes	2	0.017388
																		VQAELDETKIILHNTMESLLER	LSKYQNPREADPMSKVQAELDETKIILHNT	TKIILHNTMESLLERGEKLDDLVSKSEVLG	22	1	2581.34	Q9CQW1	142	163	yes	yes	3	0.00015201
Q9CRB2	H/ACA ribonucleoprotein complex subunit 2	Nhp2	8.28427e+06	0	7.37895e+06	1.05946e+07	0	0	0	0	0	0	5.25157e+06	0	0	0.0445905	2.7294
																		GIMVLAGDTLPIEVYCHLPVLCEDQNLPYVYIPSK	RGVKEVQKFVNKGEKGIMVLAGDTLPIEVY	LCEDQNLPYVYIPSKTDLGAATGSKRPTCV	35	0	4016.01	Q9CRB2	77	111	yes	yes	3	0.005113
Q9CZJ2	Heat shock 70 kDa protein 12B	Hspa12b	1.34577e+08	1.49315e+08	9.76328e+07	1.45242e+08	1.23388e+08	9.27116e+07	6.79976e+07	1.3602e+08	3.08497e+07	8.55624e+07	1.30031e+08	8.26282e+07	0.635449	0.0408223	3.7959
																		RSPLTYGVGVLNR	GAVLFGLDPAVIKVRRSPLTYGVGVLNRYV	VRRSPLTYGVGVLNRYVEGKHPPEKLLVKD	13	1	1430.8	Q8K0U4	532	544	no	no	2	0.0002766
																		WSSQGMLR	SVEHALRKSNVDFVKWSSQGMLRMSPDAMN	SNVDFVKWSSQGMLRMSPDAMNALFKPTID	8	0	963.46	Q8K0U4	435	442	no	no	2	0.0025516
Q9CZY3	Ubiquitin-conjugating enzyme E2 variant 1	Ube2v1	9.08517e+08	8.92176e+08	8.76472e+08	8.89455e+08	8.52791e+08	6.96439e+08	6.33285e+08	7.33326e+08	6.17266e+08	7.60736e+08	8.83882e+08	6.8821e+08	0.778622	0.000155283	80.203
																		AATTGSGVKVPR	______________________________	______________________________	12	1	1142.64	Q9CZY3	2	13	yes	yes	2	1.2328e-15
																		ENMKLPQPPEGQCYSN	IKVILQELRRLMMSKENMKLPQPPEGQCYS	NMKLPQPPEGQCYSN_______________	16	1	1890.82	Q9CZY3	132	147	yes	yes	2	3.049e-07
																		IECGPKYPEAPPSVR	GPPRTIYENRIYSLKIECGPKYPEAPPSVR	IECGPKYPEAPPSVRFVTRVNMSGVSSSNG	15	1	1698.84	Q9CZY3	69	83	yes	yes	3	0.14101
																		VNMSGVSSSNGVVDPR	PKYPEAPPSVRFVTRVNMSGVSSSNGVVDP	NMSGVSSSNGVVDPRATAVLAKWQNSHSIK	16	0	1603.76	Q9CZY3	88	103	yes	yes	2	1.0841e-08
																		GVGDGTVSWGLEDDEDMTLTR	PRNFRLLEELEEGQKGVGDGTVSWGLEDDE	VSWGLEDDEDMTLTRWTGMIIGPPRTIYEN	21	0	2251.99	Q9CZY3	27	47	no	no	2	1.1996e-13
																		LLEELEEGQK	AATTGSGVKVPRNFRLLEELEEGQKGVGDG	PRNFRLLEELEEGQKGVGDGTVSWGLEDDE	10	0	1186.61	Q9CZY3	17	26	no	no	1	0.018583
																		LLEELEEGQKGVGDGTVSWGLEDDEDMTLTR	AATTGSGVKVPRNFRLLEELEEGQKGVGDG	VSWGLEDDEDMTLTRWTGMIIGPPRTIYEN	31	1	3420.59	Q9CZY3	17	47	no	no	3;4	7.5515e-26
																		VILQELR	ATAVLAKWQNSHSIKVILQELRRLMMSKEN	WQNSHSIKVILQELRRLMMSKENMKLPQPP	7	0	869.533	Q9CZY3	119	125	no	no	2	0.0074041
																		WTGMIIGPPR	VSWGLEDDEDMTLTRWTGMIIGPPRTIYEN	MTLTRWTGMIIGPPRTIYENRIYSLKIECG	10	0	1126.6	Q9CZY3	48	57	no	no	2	0.1138
																		YPEAPPSVR	YENRIYSLKIECGPKYPEAPPSVRFVTRVN	IECGPKYPEAPPSVRFVTRVNMSGVSSSNG	9	0	1014.51	Q9CZY3	75	83	no	no	2	0.0018441
Q9D020	Cytosolic 5-nucleotidase 3A	Nt5c3a	5.20723e+07	4.86483e+07	5.234e+07	6.34245e+07	4.56359e+07	6.31839e+07	6.99918e+07	5.22096e+07	6.98945e+07	7.31092e+07	5.24242e+07	6.56778e+07	1.25281	0.0246196	13.723
																		DNSNIILLGDSQGDLR	HDGALKNTDYFSQLKDNSNIILLGDSQGDL	NSNIILLGDSQGDLRMADGVANVEHILKIG	16	0	1728.86	Q9D020	263	278	yes	yes	2	0.00085571
																		IGYLNDRVDELLEK	LRMADGVANVEHILKIGYLNDRVDELLEKY	KIGYLNDRVDELLEKYMDSYDIVLVKEESL	14	1	1675.88	Q9D020	292	305	yes	yes	2	0.024516
																		LQQHGIPVFIFSAGIGDVLEEVIR	SDVMLKEGYENFFGKLQQHGIPVFIFSAGI	IFSAGIGDVLEEVIRQAGVYHSNVKVVSNF	24	0	2636.43	Q9D020	187	210	yes	yes	3	7.0101e-07
																		SHGLLIEQGIPK	TVEEKFPYMVEWYTKSHGLLIEQGIPKAKL	YTKSHGLLIEQGIPKAKLKEIVADSDVMLK	12	0	1290.73	Q9D020	151	162	yes	yes	3	0.072663
Q9D1F4	Proline-rich AKT1 substrate 1	Akt1s1	1.40652e+07	1.69572e+07	1.55816e+07	1.77102e+07	1.48085e+07	9.907e+06	1.00196e+07	0	1.00181e+07	8.3971e+06	1.58245e+07	7.66836e+06	0.484587	0.00411969	5.7339
																		ASGRPEELWEAVVGAAER	______________________________	RPEELWEAVVGAAERFQARTGTELVLLTAA	18	1	1925.96	Q9D1F4	2	19	yes	yes	3	5.0605e-06
Q9D1H8	39S ribosomal protein L53, mitochondrial	Mrpl53	3.14749e+07	2.41351e+07	3.43889e+07	2.45773e+07	4.36054e+07	1.70138e+06	1.21288e+07	3.4202e+07	2.3922e+07	0	3.16363e+07	1.43909e+07	0.454884	0.0495951	4.0041
																		ATNLNCSVIADVR	STRTFLQTVSSEKVRATNLNCSVIADVRHD	VRATNLNCSVIADVRHDGSEPCVDVLFGDG	13	0	1431.71	Q9D1H8	44	56	yes	yes	2	0.1194
																		MAAALAR	______________________________	______________________________	7	0	702.385	Q9D1H8	1	7	yes	yes	2	0.0062365
Q9D1X0	Nucleolar protein 3	Nol3	3.8373e+08	3.43116e+08	3.59469e+08	3.64713e+08	3.83709e+08	2.63329e+08	3.01805e+08	3.60202e+08	2.92841e+08	3.10961e+08	3.66947e+08	3.05828e+08	0.833437	0.00830585	64.405
																		ASEQEEVGGPEGSEALQPR	PEAPSSGTTCPELPRASEQEEVGGPEGSEA	EEVGGPEGSEALQPRTPEEPELEAEATEGD	19	0	1968.9	Q9D1X0	130	148	yes	yes	2	1.0819e-21
																		GVLTGPEYEALDALPDAERR	LQADSGLLLDALVARGVLTGPEYEALDALP	PEYEALDALPDAERRVRRLLLLVQSKGEAA	20	1	2171.09	Q9D1X0	38	57	yes	yes	2;3	4.3061e-14
																		LLLLVQSK	EALDALPDAERRVRRLLLLVQSKGEAACQE	AERRVRRLLLLVQSKGEAACQELLRCAQQT	8	0	912.601	Q9D1X0	61	68	yes	yes	2	0.0034325
																		LVETLQADSGLLLDALVAR	VQERPSETIDRERKRLVETLQADSGLLLDA	LQADSGLLLDALVARGVLTGPEYEALDALP	19	0	1996.12	Q9D1X0	19	37	yes	yes	3	7.3939e-10
																		RLLLLVQSK	YEALDALPDAERRVRRLLLLVQSKGEAACQ	AERRVRRLLLLVQSKGEAACQELLRCAQQT	9	1	1068.7	Q9D1X0	60	68	yes	yes	2	0.070437
																		SYDPSCPGHWTPEAPSSGTTCPELPR	PAWDWQHVGPGYRNRSYDPSCPGHWTPEAP	PEAPSSGTTCPELPRASEQEEVGGPEGSEA	26	0	2885.24	Q9D1X0	104	129	yes	yes	3	2.0067e-15
Q9D415	Disks large-associated protein 1	Dlgap1	1.49496e+08	1.4532e+08	1.25667e+08	1.40964e+08	1.38361e+08	1.37882e+08	9.95402e+07	1.325e+08	8.70365e+07	1.04597e+08	1.39962e+08	1.12311e+08	0.802443	0.0312917	18.636
																		ATQPSLTELTTLK	KPSPKVAARRESYLKATQPSLTELTTLKIS	LKATQPSLTELTTLKISNEHSPKLQIRSHS	13	0	1401.77	Q9D415	385	397	yes	yes	2	0.0010316
																		FQSVGVQVEEEK	AEEPEKMAESKTSNKFQSVGVQVEEEKCFR	SNKFQSVGVQVEEEKCFRRFTRSNSVTTAV	12	0	1377.68	Q9D415	689	700	yes	yes	2	0.1211
																		LPTNLLDQFER	ESALVPRTLATKANRLPTNLLDQFERQLPL	KANRLPTNLLDQFERQLPLSRDGYHTLQYK	11	0	1344.7	Q9D415	99	109	yes	yes	2	0.0054878
																		SLDSLDPAGLLTSPK	SHSYLRAVSEVSINRSLDSLDPAGLLTSPK	SLDSLDPAGLLTSPKFRSRNESYMRAMSTI	15	0	1512.8	Q9D415	425	439	yes	yes	2	4.0678e-07
																		TAVGSAQLLMAQK	ERENNLPEDILGKIRTAVGSAQLLMAQKFY	IRTAVGSAQLLMAQKFYQFRELCEENLNPN	13	0	1316.71	Q9D415	848	860	yes	yes	2	0.00012846
Q9D6K5	Synaptojanin-2-binding protein	Synj2bp	1.28543e+08	1.0061e+08	1.0566e+08	1.13866e+08	9.86153e+07	8.74167e+07	1.04065e+08	9.21104e+07	8.34002e+07	5.0449e+07	1.09459e+08	8.34882e+07	0.762735	0.0382947	28.349
																		GPSGLGFNIVGGTDQQYVSNDSGIYVSR	RVDYLVTEEEINLTRGPSGLGFNIVGGTDQ	DQQYVSNDSGIYVSRIKEDGAAAQDGRLQE	28	0	2886.38	Q9D6K5	19	46	yes	yes	2;3	2.4322e-16
																		LQEGDKILSVNGQDLK	VSRIKEDGAAAQDGRLQEGDKILSVNGQDL	QEGDKILSVNGQDLKNLLHQDAVDLFRNAG	16	1	1755.94	Q9D6K5	59	74	yes	yes	2	0.091063
																		NLLHQDAVDLFR	QEGDKILSVNGQDLKNLLHQDAVDLFRNAG	DLKNLLHQDAVDLFRNAGCAVSLRVQHRLP	12	0	1439.75	Q9D6K5	75	86	yes	yes	3	2.4584e-05
																		VDYLVTEEEINLTR	______________________________	RVDYLVTEEEINLTRGPSGLGFNIVGGTDQ	14	0	1692.86	Q9D6K5	5	18	yes	yes	2	4.6439e-06
Q9D880	Mitochondrial import inner membrane translocase subunit TIM50	Timm50	6.7688e+07	6.82271e+07	7.16365e+07	7.47485e+07	5.93113e+07	3.87481e+07	6.76411e+07	6.37138e+07	3.60506e+07	5.06924e+07	6.83223e+07	5.13692e+07	0.751866	0.0389708	13.505
																		TPEQVTEIANR	GARGLCTRLAPPPPRTPEQVTEIANRGGSK	PPPRTPEQVTEIANRGGSKAQGPQHQPGSE	11	0	1256.64	Q9D880	33	43	yes	yes	2	6.2383e-06
																		TVLEHYALEDDPLEAFK	AFLKTIALNQVEDVRTVLEHYALEDDPLEA	LEHYALEDDPLEAFKQRQSRLEQEEQQRLA	17	0	1988.97	Q9D880	296	312	yes	yes	3	7.9993e-05
																		VLLDLSAFLK	NGVALRPWDGNSDDRVLLDLSAFLKTIALN	NSDDRVLLDLSAFLKTIALNQVEDVRTVLE	10	0	1117.67	Q9D880	275	284	yes	yes	2	0.0012909
Q9DBC0	Selenoprotein O	Selo	1.24521e+07	1.42032e+07	9.83317e+06	1.83732e+07	2.73984e+07	0	9.69927e+06	0	1.30094e+07	0	1.6452e+07	4.54174e+06	0.27606	0.0213818	3.1307
																		LTSQCASLEELR	SFPADLSDSAEFLSRLTSQCASLEELRLAF	LSRLTSQCASLEELRLAFRPQMDPRQLSMM	12	0	1405.69	Q9DBC0	481	492	yes	yes	2	0.11758
																		VQLLDYVISSFYPEIQAAHTCDTDNIQR	HTGRAGPSVGRDDIRVQLLDYVISSFYPEI	EIQAAHTCDTDNIQRNAAFFREVTQRTARM	28	0	3295.58	Q9DBC0	282	309	yes	yes	3	0.047325
Q9DBG5	Perilipin-3	Plin3	1.56813e+08	1.64151e+08	1.63038e+08	1.53503e+08	1.21329e+08	1.23929e+08	1.38313e+08	1.05771e+08	9.64854e+07	7.99471e+07	1.51767e+08	1.08889e+08	0.717475	0.0104818	50.984
																		AQETLQQLTSVLGLMESVK	AYEHSLGKLQNARQKAQETLQQLTSVLGLM	LQQLTSVLGLMESVKQGVDQRLGEGQEKLH	19	0	2074.1	Q9DBG5	269	287	yes	yes	3	0.13615
																		DITQQLQSMCVALGASIQGLPSHVR	AKPEQVEARALSMFRDITQQLQSMCVALGA	VALGASIQGLPSHVREQAQQARSQVNDLQA	25	0	2708.37	Q9DBG5	336	360	yes	yes	3	2.8833e-07
																		LEPQIATASEYAHR	LTTAAVSTAQPILSKLEPQIATASEYAHRG	KLEPQIATASEYAHRGLDRLQESLPILQQP	14	0	1584.79	Q9DBG5	85	98	yes	yes	3	0.035603
																		LQESLPILQQPTEK	QIATASEYAHRGLDRLQESLPILQQPTEKV	RLQESLPILQQPTEKVLADTKELVSSTVSG	14	0	1622.89	Q9DBG5	103	116	yes	yes	2	3.0858e-05
																		SQVNDLQATFSGIHSFQDLSAGVLAQTR	QGLPSHVREQAQQARSQVNDLQATFSGIHS	HSFQDLSAGVLAQTRERIARAREALDNTVE	28	0	2989.49	Q9DBG5	368	395	yes	yes	3	6.9729e-31
																		TLTTAAVSTAQPILSK	PHVRTVCDVAEKGVKTLTTAAVSTAQPILS	LTTAAVSTAQPILSKLEPQIATASEYAHRG	16	0	1600.9	Q9DBG5	69	84	yes	yes	2	1.4658e-05
Q9DBL7	Bifunctional coenzyme A synthase	Coasy	6.07706e+07	7.38383e+07	5.53589e+07	4.89885e+07	5.48254e+07	4.12031e+07	5.48184e+07	3.8325e+07	4.28704e+07	5.46941e+07	5.87564e+07	4.63822e+07	0.789399	0.0535143	37.623
																		ILGNLLQPPNERPELPSGLYVLGLTGISGSGK	ENEEDKVSSSSFRQRILGNLLQPPNERPEL	GLYVLGLTGISGSGKSSVAQRLKNLGAYII	32	1	3288.81	Q9DBL7	339	370	yes	yes	3	2.4763e-14
																		ILTDIVWPVIAK	KVLGSRVFGNKKQMKILTDIVWPVIAKLAR	QMKILTDIVWPVIAKLAREEMDVAVAKGKT	12	0	1366.82	Q9DBL7	438	449	yes	yes	2	0.055306
																		STFLPVLSSVQNLAHPPEVVLTDFQTLDGSQYNPVK	RHLDVRILLTNIQTKSTFLPVLSSVQNLAH	TDFQTLDGSQYNPVKQQLERYATSCYSCSP	36	0	3940.03	Q9DBL7	94	129	yes	yes	3	6.6105e-17
																		VLLSVACVLAQEQLVVGVADKDLLK	GAVGGTFDRLHNAHKVLLSVACVLAQEQLV	QEQLVVGVADKDLLKSKLLPELLQPYAERV	25	1	2679.52	Q9DBL7	208	232	yes	yes	3	1.487e-05
Q9ERL9	Guanylate cyclase soluble subunit alpha-3	Gucy1a3	2.70813e+07	0	1.87422e+07	2.34296e+07	1.56178e+07	2.85365e+07	2.81882e+07	2.75609e+07	3.88176e+07	3.0849e+07	1.69742e+07	3.07904e+07	1.81396	0.0270668	8.5979
																		IIAEEAIAAGAPVEALKDSLGEELFK	IEENRKSSEKEDLEKIIAEEAIAAGAPVEA	PVEALKDSLGEELFKICYEEDEHILGVVGG	26	1	2683.43	Q9ERL9	117	142	yes	yes	3	0.0011643
																		LEDASILCLDKDQDFLNVYYFFPK	LKQSSHCQEAERRGRLEDASILCLDKDQDF	DKDQDFLNVYYFFPKRTTALLLPGIIKAAA	24	1	2952.43	Q9ERL9	185	208	yes	yes	3	1.6297e-05
Q9ERS2	NADH dehydrogenase [ubiquinone] 1 alpha subcomplex subunit 13	Ndufa13	1.08046e+09	1.17286e+09	1.23686e+09	1.09086e+09	1.12328e+09	6.60857e+08	1.0357e+09	1.15847e+09	8.30234e+08	9.54689e+08	1.14086e+09	9.27991e+08	0.813411	0.0461294	34.969
																		ENLEEEAIIMK	LFQAEKDRRTLQILRENLEEEAIIMKDVPN	QILRENLEEEAIIMKDVPNWKVGESVFHTT	11	0	1317.65	Q9ERS2	89	99	yes	yes	2	0.00069384
																		IALMPLFQAEK	NQERRRLLIEDLEARIALMPLFQAEKDRRT	LEARIALMPLFQAEKDRRTLQILRENLEEE	11	0	1259.69	Q9ERS2	69	79	yes	yes	1;2	0.00069519
																		LLIEDLEAR	FGYWRMMRWNQERRRLLIEDLEARIALMPL	NQERRRLLIEDLEARIALMPLFQAEKDRRT	9	0	1070.6	Q9ERS2	60	68	yes	yes	1;2	0.012305
																		TKEEMSNANFGFTWYT	TRWVPPLIGEMYGLRTKEEMSNANFGFTWY	KEEMSNANFGFTWYT_______________	16	1	1924.83	Q9ERS2	129	144	yes	yes	2	2.7103e-10
																		VGESVFHTTR	LEEEAIIMKDVPNWKVGESVFHTTRWVPPL	VPNWKVGESVFHTTRWVPPLIGEMYGLRTK	10	0	1131.57	Q9ERS2	106	115	yes	yes	2;3	1.1219e-05
																		VKQDMPPPGGYGPIDYKR	______________________________	DMPPPGGYGPIDYKRNLPRRGLSGYSMFAV	18	2	2017.01	Q9ERS2	6	23	yes	yes	3	0.00068518
																		WVPPLIGEMYGLR	VPNWKVGESVFHTTRWVPPLIGEMYGLRTK	TRWVPPLIGEMYGLRTKEEMSNANFGFTWY	13	0	1529.81	Q9ERS2	116	128	yes	yes	2;3	1.0115e-06
Q9ESZ8	General transcription factor II-I	Gtf2i	1.22439e+07	0	7.25703e+06	1.84054e+07	8.31344e+06	2.36333e+07	2.89571e+07	1.94044e+07	1.33707e+07	1.37726e+07	9.24396e+06	1.98276e+07	2.14493	0.0371661	8.3976
																		GPVTIPYPLFQSHVEDLYVEGLPEGIPFR	EELFERKYAQAIKAKGPVTIPYPLFQSHVE	EDLYVEGLPEGIPFRRPSTYGIPRLERILL	29	0	3268.68	Q9ESZ8	381	409	yes	yes	3	0.13515
																		VPYPVFESNPEFLYVEGLPEGIPFR	NLKFAQALGLTEAVKVPYPVFESNPEFLYV	EFLYVEGLPEGIPFRSPTWFGIPRLERIVR	25	0	2894.45	Q9ESZ8	595	619	yes	yes	3	2.2269e-07
Q9JHR7	Insulin-degrading enzyme	Ide	2.03782e+08	1.8571e+08	2.80134e+08	2.58587e+08	2.32899e+08	1.57133e+08	1.06698e+08	1.95894e+08	1.67418e+08	1.69878e+08	2.32222e+08	1.59404e+08	0.686431	0.0123083
																		EMDSCPVVGEFPSQNDINLSEAPPLPQPEVIHNMTEFKR	DAPRRHKVSVHVLAREMDSCPVVGEFPSQN	LPQPEVIHNMTEFKRGLPLFPLVKPHINFM	39	1	4451.09	Q9JHR7	962	1000	yes	yes	4	4.0062e-07
																		IEDQIVK	PKQTYSTMSNPAIQRIEDQIVKSPEDKREY	MSNPAIQRIEDQIVKSPEDKREYRGLELAN	7	0	843.47	Q9JHR7	50	56	yes	yes	2	0.08789
																		NEFIPTNFEILSLEK	WQNADLNGKFKLPTKNEFIPTNFEILSLEK	NEFIPTNFEILSLEKDATPYPALIKDTAMS	15	0	1792.92	Q9JHR7	528	542	yes	yes	2	3.8564e-07
																		NLYVTFPIPDLQQYYK	HLRQLYKIVPIKDIRNLYVTFPIPDLQQYY	LYVTFPIPDLQQYYKSNPGYYLGHLIGHEG	16	0	2001.02	Q9JHR7	312	327	yes	yes	2	1.9912e-07
																		NVPLPEFPEHPFQEEHLR	LTNLVVKLFSEVENKNVPLPEFPEHPFQEE	LPEFPEHPFQEEHLRQLYKIVPIKDIRNLY	18	0	2214.09	Q9JHR7	282	299	yes	yes	4	0.0010238
Q9JI90	E3 ubiquitin-protein ligase RNF14	Rnf14	1.11644e+08	1.08515e+08	1.10038e+08	7.93772e+07	1.08823e+08	5.61525e+07	9.38674e+07	9.71747e+07	7.386e+07	5.01253e+07	1.03679e+08	7.4236e+07	0.716015	0.0316061	15.162
																		ELVEADLFAR	PEPQCPSVATPGQVKELVEADLFARYDRLL	PGQVKELVEADLFARYDRLLLQSTLDLMAD	10	0	1161.6	Q9JI90	282	291	yes	yes	2	0.0011522
																		HFTDSESPCFNR	CWICMGSLSRANPYRHFTDSESPCFNRLFH	PYRHFTDSESPCFNRLFHAVDINGDMWEDE	12	0	1495.62	Q9JI90	446	457	yes	yes	2	0.036648
																		LFLCSICFCEK	LDFNQARQTKCFNSKLFLCSICFCEKLGSD	FNSKLFLCSICFCEKLGSDCMYFLECKHVY	11	0	1475.66	Q9JI90	218	228	yes	yes	2	0.027644
																		NEYLQADEATKR	LSPCKVTAEKLIDLRNEYLQADEATKRFLE	DLRNEYLQADEATKRFLEQRYGKRVIQKAL	12	1	1436.69	Q9JI90	363	374	yes	yes	2	7.2067e-07
																		WLSPTQLSALCK	DYPSSSPPSFTLSGKWLSPTQLSALCKHLD	SGKWLSPTQLSALCKHLDNLWEEHRGRVVL	12	0	1402.73	Q9JI90	97	108	yes	yes	2	0.1269
Q9JJW6	Aly/REF export factor 2	Alyref2	6.39705e+07	7.33524e+07	8.07553e+07	7.43947e+07	8.94068e+07	8.63812e+07	9.42885e+07	1.14962e+08	9.26666e+07	9.4261e+07	7.63759e+07	9.65119e+07	1.26364	0.0138577	19.486
																		NRPAPYSRPK	RNRPAIARGAAGGGRNRPAPYSRPKQLPDK	AGGGRNRPAPYSRPKQLPDKWQHDLFDSGF	10	2	1184.64	O08583	71	80	yes	no	2;3	0.00011905
																		SLGTADVHFER	GTLKKAAVHYDRSGRSLGTADVHFERKADA	RSGRSLGTADVHFERKADALKAMKQYNGVP	11	0	1230.6	O08583	144	154	yes	no	2	0.0031919
Q9JK81	MYG1 exonuclease	C12orf10	0	0	2.53498e+07	0	2.46753e+07	2.55188e+07	2.76692e+07	3.10595e+07	2.73164e+07	2.49377e+07	1.0005e+07	2.73003e+07	2.72867	0.0239181	2.772
																		ALVEEALAQR	LQRLDFYQHSWLPARALVEEALAQRFQVDP	WLPARALVEEALAQRFQVDPSGEIVELAKG	10	0	1098.6	Q9JK81	244	253	yes	no	2	0.0046347
Q9QYM9	Tomoregulin-2	Tmeff2	4.16255e+07	3.50141e+07	5.22177e+07	4.45733e+07	3.96766e+07	2.35347e+07	0	3.07598e+07	0	2.35445e+07	4.26214e+07	1.55678e+07	0.365257	0.00513	4.333
																		IGDTVTCVCQFK	LCDTNTCKFDGECLRIGDTVTCVCQFKCNS	CLRIGDTVTCVCQFKCNSDYVPVCGSNGES	12	0	1426.66	Q9QYM9	83	94	yes	yes	2	0.00012738
Q9R062	Glycogenin-1	Gyg1	4.88289e+07	4.94373e+07	4.48375e+07	2.18921e+07	3.18534e+07	5.84219e+07	4.63101e+07	6.54918e+07	6.0026e+07	7.58284e+07	3.93698e+07	6.12156e+07	1.55489	0.0165367	17.653
																		RPELGITLTK	DVLDSGDSAHLTLMKRPELGITLTKLHCWS	LTLMKRPELGITLTKLHCWSLTQYSKCVFM	10	1	1126.67	Q9R062	77	86	yes	yes	2	0.01638
																		SVNCDSQDPTVSHPEFLNLWWDTFTTNVLPLLQHHGLVK	GRTKPWNYTYNPQTKSVNCDSQDPTVSHPE	TTNVLPLLQHHGLVKDASSYLMMEHVSGAL	39	0	4544.22	Q9R062	230	268	yes	yes	4;5	0.0016582
																		TDQAFVTLTTNDAYAK	______________________________	DQAFVTLTTNDAYAKGALVLGSSLKQHRTT	16	0	1757.85	Q9R062	2	17	yes	yes	2	4.2704e-05
																		TKPWNYTYNPQTK	KAFGKNAKVVHFLGRTKPWNYTYNPQTKSV	GRTKPWNYTYNPQTKSVNCDSQDPTVSHPE	13	1	1639.8	Q9R062	217	229	yes	yes	2	4.972e-05
																		VLETVFDDVIMVDVLDSGDSAHLTLMK	MVVLTSPQVSDSMRKVLETVFDDVIMVDVL	DVLDSGDSAHLTLMKRPELGITLTKLHCWS	27	0	2961.47	Q9R062	50	76	yes	yes	3	0.0059799
Q9R0U0	Serine/arginine-rich splicing factor 10	Srsf10	3.28889e+07	4.3293e+07	3.16195e+07	3.43239e+07	5.88448e+07	6.38347e+07	5.06826e+07	6.08287e+07	5.99794e+07	4.99594e+07	4.0194e+07	5.7057e+07	1.41954	0.0200404	8.4822
																		GFAYVQFEDVRDAEDALHNLDRK	VDVYVPLDFYTRRPRGFAYVQFEDVRDAED	DVRDAEDALHNLDRKWICGRQIEIQFAQGD	23	2	2707.3	Q9R0U0	52	74	yes	yes	5	1.0238e-06
																		YLRPPNTSLFVR	______________________________	MSRYLRPPNTSLFVRNVADDTRSEDLRREF	12	1	1461.81	Q9R0U0	4	15	yes	yes	3	0.02419
Q9R1J0	Sterol-4-alpha-carboxylate 3-dehydrogenase, decarboxylating	Nsdhl	2.51023e+07	3.48323e+07	3.46685e+07	2.3864e+07	1.88397e+07	4.09923e+07	4.22637e+07	5.54648e+07	4.3629e+07	2.79261e+07	2.74614e+07	4.20552e+07	1.53143	0.0268714	3.7073
																		GYTVNVFDIHQGFDNPR	SGFLGQHMVEQLLERGYTVNVFDIHQGFDN	TVNVFDIHQGFDNPRVQFFIGDLCNQQDLY	17	0	1977.93	Q9R1J0	50	66	yes	yes	2;3	0.000538
Q9WVA2	Mitochondrial import inner membrane translocase subunit Tim8 A	Timm8a1	2.87014e+08	2.60384e+08	3.00771e+08	3.03554e+08	2.83316e+08	2.77446e+08	2.479e+08	2.48236e+08	1.90358e+08	1.57228e+08	2.87008e+08	2.24234e+08	0.781281	0.0269687	49.562
																		AEACFVNCVER	WEKCMDKPGPKLDSRAEACFVNCVERFIDT	LDSRAEACFVNCVERFIDTSQFILNRLEQT	11	0	1353.58	Q9WVA2	59	69	yes	yes	2	0.0001001
																		FQQLVHQMTELCWEK	PQLQHFIEVETQKQRFQQLVHQMTELCWEK	FQQLVHQMTELCWEKCMDKPGPKLDSRAEA	15	0	1975.93	Q9WVA2	32	46	yes	yes	2	8.4016e-18
																		MESSTSSSGSALGAVDPQLQHFIEVETQK	______________________________	VDPQLQHFIEVETQKQRFQQLVHQMTELCW	29	0	3062.45	Q9WVA2	1	29	yes	yes	3	1.9521e-16
																		FIDTSQFILNR	LDSRAEACFVNCVERFIDTSQFILNRLEQT	CVERFIDTSQFILNRLEQTQKSKPVFSESL	11	0	1352.71	Q9WVA2	70	80	yes	no	2	9.4344e-12
Q9Z239	Phospholemman	Fxyd1	9.7668e+07	8.3768e+07	8.15299e+07	8.43188e+07	8.04517e+07	6.7097e+07	7.76931e+07	6.93131e+07	6.90729e+07	5.94519e+07	8.55473e+07	6.85256e+07	0.801026	0.00397586	6.2322
																		TGEPDEEEGTFR	ILSKRCRCKFNQQQRTGEPDEEEGTFRSSI	QQRTGEPDEEEGTFRSSIRRLSSRRR____	12	0	1365.57	Q9Z239	70	81	yes	yes	2	1.6064e-06
Q9Z266	SNARE-associated protein Snapin	Snapin	1.11907e+07	1.10063e+07	1.10951e+07	8.29055e+06	8.97412e+06	3.88622e+07	3.43819e+07	3.10816e+07	2.47106e+07	3.47492e+07	1.01114e+07	3.27571e+07	3.23964	1.47295e-05	9.9359
																		DLFAEGLLEFLRPAVQQLDSHVHAVR	AVSGAGTPVAGPTGRDLFAEGLLEFLRPAV	RPAVQQLDSHVHAVRESQVELREQIDNLAT	26	1	2959.57	Q9Z266	23	48	yes	yes	4	5.1798e-08
																		EQIDNLATELCR	DSHVHAVRESQVELREQIDNLATELCRINE	ELREQIDNLATELCRINEDQKVALDLDPYV	12	0	1460.69	Q9Z266	56	67	yes	yes	2	0.01682
Q9Z2V5	Histone deacetylase 6	Hdac6	3.74159e+07	4.22336e+07	1.90121e+07	2.4435e+07	3.27627e+07	5.17096e+07	4.9676e+07	3.83271e+07	3.55339e+07	4.41818e+07	3.11718e+07	4.38857e+07	1.40786	0.0419344	26.032
																		LVDALMGAEIR	NSYSCACLATGSVLRLVDALMGAEIRNGMA	SVLRLVDALMGAEIRNGMAVIRPPGHHAQH	11	0	1186.64	Q9Z2V5	193	203	yes	yes	2	0.069748
																		VLAETYDSVYLHPNSYSCACLATGSVLR	DLMETTQYMNEGELRVLAETYDSVYLHPNS	NSYSCACLATGSVLRLVDALMGAEIRNGMA	28	0	3145.48	Q9Z2V5	165	192	yes	yes	3	3.1672e-08
																		VPVGTGLVFDEQLNDFHCLWDDSFPESPER	LVVGLQGLDLNPETRVPVGTGLVFDEQLND	FHCLWDDSFPESPERLHAIREQLILEGLLG	30	0	3504.59	Q9Z2V5	81	110	yes	yes	3	8.6713e-17
